# Supplementary material for: Similarity of introduced plant species to native ones facilitates naturalization, but differences enhance invasion success
Source: Nat Commun. 2018 Nov 6;9:4631. doi: 10.1038/s41467-018-06995-4 (PMC6219509; doi:10.1038/s41467-018-06995-4)
Supplement: Supplementary file 4 — Supplementary Data 1 [file 41467_2018_6995_MOESM4_ESM.xlsx]

## Sheet: SpecList
Species	Native/alien	Invasion status	Plant height	Grassland and heathland vegetation	Ruderal and weed vegetation	Rock and scree vegetation	Wetland vegetation	Scrub vegetation	Forest vegetation
Abies alba	native	native	60	0	0	0	0	1	1
Abutilon theophrasti	alien	naturalized	1.8	0	1	0	1	0	0
Acer campestre	native	native	20	0	0	0	0	1	1
Acer negundo	alien	invasive	25	0	0	0	0	1	1
Acer platanoides	native	native	30	0	0	0	0	1	1
Acer pseudoplatanus	native	native	40	0	0	0	0	1	1
Acinos arvensis	native	native	0.4	1	1	1	0	1	1
Aconitum anthora	native	native	1	1	0	0	0	1	1
Aconitum lycoctonum	native	native	1.2	1	1	0	0	1	1
Aconitum napellus	native	native	1.8	1	0	0	0	1	1
Aconitum plicatum	native	native	1.5	1	1	0	1	1	1
Aconitum variegatum	native	native	2	1	1	0	1	0	1
Acorus calamus	alien	naturalized	1.2	1	0	0	1	1	1
Actaea spicata	native	native	0.7	1	1	0	0	1	1
Adenophora liliifolia	native	native	0.9	1	0	0	0	1	1
Adenostyles alliariae	native	native	1.5	1	0	0	0	1	1
Adonis aestivalis	alien	naturalized	0.6	0	1	0	0	1	1
Adonis vernalis	native	native	0.4	1	1	0	0	1	1
Adoxa moschatellina	native	native	0.2	1	1	1	0	1	1
Aegopodium podagraria	native	native	1	1	1	1	1	1	1
Aesculus hippocastanum	alien	naturalized	30	0	0	0	0	0	1
Aethusa cynapium	native	native	1.1	1	1	1	1	1	1
Agrimonia eupatoria	native	native	1.5	1	1	0	0	1	1
Agrimonia procera	native	native	2	1	0	0	0	0	0
Agrostis alpina	native	native	0.3	0	0	0	0	0	0
Agrostis canina	native	native	0.7	1	1	1	1	1	1
Agrostis capillaris	native	native	0.8	1	1	1	1	1	1
Agrostis gigantea	alien	naturalized	1.3	1	1	0	1	1	1
Agrostis rupestris	native	native	0.2	1	0	0	0	0	0
Agrostis stolonifera	native	native	0.8	1	1	1	1	1	1
Agrostis vinealis	native	native	0.5	1	0	0	1	1	1
Achillea asplenifolia	native	native	0.9	1	0	0	0	0	0
Achillea millefolium	native	native	1	1	1	1	1	1	1
Achillea nobilis	native	native	0.6	1	1	0	0	1	1
Achillea pannonica	native	native	0.9	1	1	0	0	1	1
Achillea ptarmica	native	native	1	1	1	0	1	1	1
Achillea setacea	native	native	0.5	1	1	1	0	1	1
Achillea tanacetifolia	native	native	1	1	0	1	0	1	1
Ailanthus altissima	alien	invasive	25	0	0	0	0	1	1
Aira caryophyllea	native	native	0.2	1	0	0	0	0	0
Aira praecox	native	native	0.2	1	0	0	0	0	0
Ajuga genevensis	native	native	0.3	1	1	1	0	1	1
Ajuga chamaepitys	alien	naturalized	0.45	0	1	0	0	1	0
Ajuga reptans	native	native	0.3	1	1	0	1	1	1
Alcea biennis	native	native	1.7	0	1	0	0	0	0
Alchemilla vulgaris	native	native	0.3	1	1	0	1	1	1
Alisma gramineum	native	native	0.5	1	0	0	1	0	0
Alisma lanceolatum	native	native	1	1	1	0	1	0	1
Alisma plantagoaquatica	native	native	1	1	1	0	1	1	1
Alliaria petiolata	native	native	0.8	1	1	1	1	1	1
Allium angulosum	native	native	0.5	1	1	0	1	0	0
Allium carinatum	native	native	0.4	1	0	0	0	0	0
Allium flavum	native	native	0.6	1	1	1	0	1	1
Allium oleraceum	native	native	0.8	1	1	1	0	1	1
Allium rotundum	native	native	0.8	1	0	0	0	1	1
Allium sativum	alien	naturalized	1	0	1	0	0	0	0
Allium scorodoprasum	native	native	1	1	1	0	1	1	1
Allium senescens	native	native	0.4	1	1	1	0	1	1
Allium schoenoprasum	native	native	0.4	1	0	1	0	0	1
Allium sphaerocephalon	native	native	0.8	1	1	1	0	1	1
Allium strictum	native	native	0.5	1	0	0	0	0	1
Allium ursinum	native	native	0.5	1	1	0	0	0	1
Allium victorialis	native	native	0.8	0	0	0	0	0	1
Allium vineale	native	native	0.8	1	1	1	0	1	1
Alnus alnobetula	native	native	3	0	0	0	0	0	1
Alnus glutinosa	native	native	35	0	0	0	0	1	1
Alnus incana	native	native	20	0	0	0	0	1	1
Alopecurus aequalis	native	native	0.3	1	1	0	1	0	1
Alopecurus geniculatus	native	native	0.4	1	1	0	1	0	0
Alopecurus myosuroides	alien	naturalized	0.5	0	1	0	1	0	0
Alopecurus pratensis	native	native	1	1	1	0	1	1	1
Althaea officinalis	native	native	1.8	1	1	0	0	0	0
Alyssum alyssoides	native	native	0.3	1	1	1	0	1	0
Alyssum montanum	native	native	0.4	1	1	1	0	1	1
Alyssum saxatile	native	native	0.4	1	1	1	0	1	1
Amaranthus albus	alien	naturalized	1	0	1	0	1	0	0
Amaranthus blitoides	alien	naturalized	0.6	0	1	0	0	0	0
Amaranthus blitum	alien	naturalized	0.8	0	1	0	1	0	0
Amaranthus crispus	alien	naturalized	0.6	0	1	0	0	0	0
Amaranthus deflexus	alien	naturalized	0.9	0	1	0	0	0	0
Amaranthus powellii	alien	invasive	2	1	1	0	1	0	0
Amaranthus retroflexus	alien	invasive	2	1	1	0	1	0	1
Ambrosia artemisiifolia	alien	invasive	1.5	0	1	0	0	0	0
Amorpha fruticosa	alien	naturalized	6	1	1	0	0	0	0
Anacamptis pyramidalis	native	native	0.5	1	0	0	0	0	0
Anagallis arvensis	alien	naturalized	0.5	1	1	1	1	1	0
Anagallis foemina	alien	naturalized	0.4	0	1	0	0	0	0
Andromeda polifolia	native	native	0.3	1	0	0	0	0	1
Androsace elongata	alien	naturalized	0.1	1	1	0	0	0	0
Androsace septentrionalis	native	native	0.3	1	1	0	0	0	0
Anemone narcissiflora	native	native	0.5	1	0	0	0	0	0
Anemone nemorosa	native	native	0.3	1	1	0	1	1	1
Anemone ranunculoides	native	native	0.3	1	1	0	0	1	1
Anemone sylvestris	native	native	0.5	1	0	0	0	1	1
Angelica archangelica	alien	invasive	2.5	0	1	0	1	1	1
Angelica sylvestris	native	native	1.5	1	1	1	1	1	1
Anchusa arvensis	alien	naturalized	0.5	1	1	0	1	0	0
Anchusa officinalis	alien	naturalized	1	1	1	0	0	0	1
Antennaria dioica	native	native	0.3	1	0	0	0	0	1
Anthemis arvensis	alien	naturalized	0.6	1	1	0	1	1	0
Anthemis austriaca	alien	naturalized	0.6	1	1	0	0	1	0
Anthemis cotula	alien	naturalized	0.5	1	1	1	1	0	0
Anthemis ruthenica	native	native	0.4	1	1	0	0	0	0
Anthemis tinctoria	native	native	0.7	1	1	1	0	1	1
Anthericum liliago	native	native	0.8	1	1	1	0	1	1
Anthericum ramosum	native	native	0.8	1	1	1	0	1	1
Anthoxanthum odoratum	native	native	0.5	1	1	1	1	1	1
Anthriscus cerefolium	alien	naturalized	0.7	1	1	0	0	1	1
Anthriscus nitida	native	native	1	1	1	0	0	0	1
Anthriscus sylvestris	native	native	1.5	1	1	1	1	1	1
Anthyllis vulneraria	native	native	0.5	1	1	1	0	1	1
Antirrhinum majus	alien	naturalized	1	0	0	1	0	0	0
Apera spicaventi	alien	naturalized	1	1	1	0	1	1	1
Aphanes arvensis	native	native	0.3	1	1	0	1	0	0
Aphanes australis	native	native	0.15	0	1	0	1	0	0
Aquilegia vulgaris	native	native	0.8	1	1	1	0	0	1
Arabidopsis thaliana	native	native	0.3	1	1	1	1	1	1
Arabis auriculata	native	native	0.4	1	0	0	0	0	0
Arabis glabra	native	native	1.1	1	1	0	0	1	1
Arabis hirsuta	native	native	0.6	1	1	1	0	1	1
Arabis pauciflora	native	native	0.8	1	0	0	0	1	1
Arabis sudetica	native	native	0.4	1	0	0	0	0	1
Arabis turrita	native	native	0.8	1	0	0	0	0	1
Arctium lappa	alien	naturalized	2.5	1	1	0	1	1	1
Arctium minus	native	native	1.5	1	1	0	1	1	1
Arctium nemorosum	native	native	2	0	1	0	0	1	1
Arctium tomentosum	alien	naturalized	1.5	1	1	0	1	1	1
Arctostaphylos uvaursi	native	native	0.3	1	0	0	0	0	0
Aremonia agrimonoides	native	native	0.3	1	0	0	0	0	1
Arenaria grandiflora	native	native	0.2	1	0	0	0	0	1
Arenaria serpyllifolia	native	native	0.3	1	1	1	1	1	1
Aristolochia clematitis	native	native	0.8	1	1	0	1	1	1
Armeria maritima	native	native	0.5	1	1	1	0	1	1
Armoracia rusticana	alien	naturalized	1.2	1	1	0	1	1	0
Arnica montana	native	native	0.6	1	1	0	1	0	1
Arnoseris minima	native	native	0.25	0	1	0	1	0	0
Arrhenatherum elatius	alien	invasive	1.2	1	1	1	1	1	1
Artemisia absinthium	alien	naturalized	1.5	1	1	1	0	1	1
Artemisia campestris	native	native	0.8	1	1	1	0	1	1
Artemisia pontica	native	native	0.6	1	1	1	0	1	1
Artemisia scoparia	alien	naturalized	0.8	1	1	0	0	0	0
Artemisia tournefortiana	alien	naturalized	1.5	0	1	0	0	0	0
Artemisia vulgaris	native	native	1.5	1	1	1	1	1	1
Arum cylindraceum	native	native	0.4	0	1	0	0	1	1
Arum maculatum	native	native	0.4	0	1	0	0	1	1
Aruncus dioicus	native	native	2	1	1	1	0	1	1
Asarum europaeum	native	native	0.1	1	1	1	1	1	1
Asclepias syriaca	alien	invasive	2	0	1	0	0	0	0
Asparagus officinalis	native	native	1.5	1	1	0	0	1	1
Asperugo procumbens	alien	naturalized	0.5	0	1	0	0	1	0
Asperula cynanchica	native	native	0.4	1	1	1	0	1	1
Asperula tinctoria	native	native	0.6	1	0	0	0	1	1
Aster alpinus	native	native	0.3	0	0	1	0	0	0
Aster amellus	native	native	0.6	1	1	0	0	1	1
Aster linosyris	native	native	0.4	1	1	1	0	1	0
Aster novibelgii	alien	invasive	1.4	1	1	0	1	1	1
Aster tripolium	native	native	0.7	1	0	0	1	0	0
Astragalus austriacus	native	native	0.4	1	1	0	0	1	0
Astragalus cicer	native	native	0.8	1	1	0	0	0	0
Astragalus danicus	native	native	0.3	1	1	0	0	0	0
Astragalus exscapus	native	native	0.1	1	1	0	0	1	0
Astragalus glycyphyllos	native	native	1.5	1	1	0	0	1	1
Astragalus onobrychis	native	native	0.6	1	1	0	0	0	1
Astrantia major	native	native	0.8	1	1	0	0	1	1
Atriplex oblongifolia	alien	naturalized	1.5	1	1	0	1	1	1
Atriplex patula	alien	naturalized	0.8	1	1	1	1	1	1
Atriplex prostrata	native	native	0.6	1	1	0	1	0	0
Atriplex sagittata	alien	invasive	2	1	1	0	1	1	1
Atriplex tatarica	alien	naturalized	0.8	1	1	0	1	0	0
Atropa belladonna	native	native	1.5	1	1	0	1	1	1
Avena fatua	alien	naturalized	1.3	1	1	0	0	0	0
Ballota nigra	alien	naturalized	0.8	1	1	1	1	1	1
Barbarea stricta	native	native	1	1	1	0	1	0	1
Barbarea vulgaris	native	native	0.7	1	1	1	1	1	1
Bartsia alpina	native	native	0.2	0	0	0	0	0	0
Bassia prostrata	native	native	0.9	0	1	0	0	0	0
Bassia scoparia	alien	invasive	1.5	1	1	0	0	0	0
Bellis perennis	native	native	0.2	1	1	0	1	0	0
Berberis vulgaris	native	native	3	1	1	0	0	1	1
Berteroa incana	alien	naturalized	0.7	1	1	1	0	1	1
Berula erecta	native	native	1	1	1	0	1	0	1
Betonica officinalis	native	native	0.8	1	1	0	1	1	1
Betula carpatica	native	native	12	0	0	0	0	1	1
Betula nana	native	native	0.6	0	0	0	0	0	0
Betula oycoviensis	native	native	8	0	0	0	0	0	1
Betula pendula	native	native	25	0	0	0	0	1	1
Betula pubescens	native	native	20	0	0	0	0	1	1
Bidens cernua	native	native	1	1	1	0	1	0	1
Bidens frondosa	alien	invasive	1	1	1	1	1	1	1
Bidens radiata	native	native	1	1	1	0	1	0	0
Bidens tripartita	native	native	1	1	1	0	1	1	1
Bifora radians	alien	naturalized	0.4	0	1	0	0	0	1
Biscutella laevigata	native	native	0.4	1	0	1	0	0	1
Bistorta officinalis	native	native	0.8	1	1	0	1	1	1
Blysmus compressus	native	native	0.4	1	0	0	0	0	0
Bolboschoenus maritimus	native	native	0.8	1	1	0	1	0	0
Bothriochloa ischaemum	native	native	0.6	1	1	1	0	1	1
Brachypodium pinnatum	native	native	1	1	1	1	1	1	1
Brachypodium rupestre	alien	naturalized	1	1	0	0	0	0	0
Brachypodium sylvaticum	native	native	1.2	1	1	0	1	1	1
Brassica nigra	alien	naturalized	2.5	1	1	0	1	0	0
Briza media	native	native	0.5	1	1	0	1	1	1
Bromus benekenii	native	native	1.2	1	1	0	0	1	1
Bromus commutatus	alien	naturalized	0.9	0	1	0	0	0	0
Bromus erectus	native	native	0.9	1	1	1	1	1	1
Bromus hordeaceus	alien	naturalized	0.8	1	1	0	1	1	1
Bromus inermis	native	native	1	1	1	0	1	1	1
Bromus japonicus	alien	naturalized	0.6	1	1	1	0	0	0
Bromus racemosus	native	native	0.9	1	1	0	0	0	0
Bromus ramosus	native	native	1.8	1	1	0	0	1	1
Bromus squarrosus	native	native	0.6	0	0	0	0	1	0
Bromus sterilis	alien	naturalized	0.6	1	1	1	1	1	1
Bromus tectorum	alien	naturalized	0.45	1	1	1	1	1	1
Bryonia alba	alien	naturalized	7	0	1	0	1	1	1
Bryonia dioica	alien	naturalized	4	0	0	0	0	1	0
Buglossoides arvensis	alien	naturalized	0.7	1	1	0	0	1	1
Buglossoides purpurocaerulea	native	native	0.5	1	0	0	0	1	1
Bunias orientalis	alien	invasive	1.7	1	1	0	0	0	0
Buphthalmum salicifolium	native	native	0.7	1	0	0	0	0	0
Bupleurum affine	native	native	0.8	0	1	0	0	0	0
Bupleurum falcatum	native	native	1.2	1	1	1	0	1	1
Bupleurum longifolium	native	native	0.9	1	0	0	0	1	1
Bupleurum tenuissimum	native	native	0.3	1	0	0	0	0	0
Butomus umbellatus	native	native	1.5	1	0	0	1	0	0
Calamagrostis arundinacea	native	native	1.2	1	1	1	1	1	1
Calamagrostis canescens	native	native	1	1	1	0	1	1	1
Calamagrostis epigejos	native	native	1.2	1	1	1	1	1	1
Calamagrostis pseudophragmites	native	native	1.2	1	1	0	1	1	0
Calamagrostis stricta	native	native	0.6	0	0	0	1	0	0
Calamagrostis varia	native	native	1	0	0	0	0	0	1
Calamagrostis villosa	native	native	1	1	1	1	1	1	1
Calla palustris	native	native	0.3	1	1	0	1	1	1
Callitriche hamulata	native	native	0.8	0	0	0	1	1	1
Callitriche palustris	native	native	0.4	1	1	0	1	1	1
Calluna vulgaris	native	native	0.5	1	1	1	1	1	1
Caltha palustris	native	native	0.7	1	1	0	1	1	1
Calystegia pulchra	alien	naturalized	1.5	0	1	1	0	0	0
Calystegia sepium	native	native	3	1	1	1	1	1	1
Camelina microcarpa	alien	naturalized	0.6	1	1	1	0	0	0
Campanula barbata	native	native	0.3	1	0	0	0	0	0
Campanula bohemica	native	native	0.4	1	0	0	0	0	0
Campanula bononiensis	native	native	0.7	1	1	0	0	1	1
Campanula cervicaria	native	native	0.6	1	0	0	0	0	0
Campanula glomerata	native	native	0.7	1	1	0	0	1	1
Campanula latifolia	native	native	1.5	0	1	0	0	0	1
Campanula patula	native	native	0.7	1	1	1	1	1	1
Campanula persicifolia	native	native	0.8	1	1	1	0	1	1
Campanula rapunculoides	native	native	0.8	1	1	1	0	1	1
Campanula rotundifolia	native	native	0.6	1	1	1	0	1	1
Campanula sibirica	native	native	0.4	1	0	1	0	0	0
Campanula trachelium	native	native	0.9	1	1	1	0	1	1
Cannabis sativa	alien	invasive	3.5	0	1	0	1	0	1
Capsella bursapastoris	alien	naturalized	0.4	1	1	1	1	1	1
Cardamine amara	native	native	0.6	1	1	0	1	1	1
Cardamine dentata	native	native	0.5	1	0	0	1	0	1
Cardamine flexuosa	native	native	0.4	1	1	0	1	1	1
Cardamine hirsuta	alien	naturalized	0.35	1	1	0	1	0	0
Cardamine impatiens	native	native	0.8	0	1	0	1	1	1
Cardamine matthioli	native	native	0.5	1	1	0	1	0	0
Cardamine parviflora	native	native	0.3	1	0	0	1	0	0
Cardamine pratensis	native	native	0.5	1	1	0	1	1	1
Cardamine trifolia	native	native	0.3	0	0	0	0	0	1
Cardaminopsis arenosa	native	native	0.4	1	1	1	0	1	1
Cardaminopsis halleri	native	native	0.5	1	1	1	1	1	1
Cardaminopsis petraea	native	native	0.3	1	0	1	0	0	1
Cardaria draba	alien	naturalized	0.7	1	1	0	1	1	1
Carduus acanthoides	alien	naturalized	1.5	1	1	1	0	1	1
Carduus crispus	native	native	2	1	1	1	1	1	1
Carduus nutans	native	native	1.5	1	1	1	0	1	1
Carduus personata	native	native	2	1	1	0	1	0	1
Carex acuta	native	native	1.4	1	1	0	1	1	1
Carex acutiformis	native	native	1.2	1	1	0	1	1	1
Carex appropinquata	native	native	0.8	1	0	0	1	0	0
Carex atrata	native	native	0.3	1	0	0	0	0	0
Carex bigelowii	native	native	0.3	1	0	0	0	1	0
Carex bohemica	native	native	0.3	1	1	0	1	0	1
Carex brizoides	native	native	0.5	1	1	0	1	1	1
Carex buekii	native	native	1.2	1	1	0	1	0	1
Carex buxbaumii	native	native	0.7	0	0	0	1	0	0
Carex canescens	native	native	0.5	1	1	0	1	1	1
Carex capillaris	native	native	0.3	0	0	0	0	0	0
Carex caryophyllea	native	native	0.5	1	0	1	0	1	1
Carex cespitosa	native	native	0.6	1	0	0	1	0	1
Carex curvata	native	native	0.5	1	1	0	0	0	1
Carex davalliana	native	native	0.4	1	0	0	1	0	1
Carex demissa	native	native	0.4	1	0	0	1	0	1
Carex diandra	native	native	0.6	1	0	0	1	0	0
Carex digitata	native	native	0.3	1	1	1	0	1	1
Carex dioica	native	native	0.3	1	0	0	0	0	0
Carex distans	native	native	0.8	1	0	0	1	0	0
Carex disticha	native	native	0.7	1	0	0	1	0	0
Carex echinata	native	native	0.3	1	1	0	1	1	1
Carex elata	native	native	1.2	1	0	0	1	1	1
Carex elongata	native	native	0.7	1	1	0	1	1	1
Carex ericetorum	native	native	0.3	1	0	0	0	0	1
Carex flacca	native	native	0.5	1	1	0	1	0	1
Carex flava	native	native	0.8	1	1	0	1	0	1
Carex fritschii	native	native	0.6	0	1	0	0	0	1
Carex hartmanii	native	native	0.7	1	0	0	1	0	1
Carex hirta	native	native	0.8	1	1	0	1	1	1
Carex hordeistichos	native	native	0.5	1	0	0	0	0	0
Carex hostiana	native	native	0.6	1	0	0	0	0	0
Carex humilis	native	native	0.2	1	1	1	0	1	1
Carex chordorrhiza	native	native	0.3	0	0	0	0	0	0
Carex lasiocarpa	native	native	1	1	0	0	1	0	1
Carex lepidocarpa	native	native	0.7	1	0	0	0	0	0
Carex limosa	native	native	0.5	0	0	0	1	0	1
Carex magellanica	native	native	0.4	0	0	0	0	0	0
Carex melanostachya	native	native	0.6	1	0	0	1	0	0
Carex michelii	native	native	0.4	1	0	0	0	1	1
Carex montana	native	native	0.4	1	0	0	0	1	1
Carex muricata	native	native	1	1	1	1	1	1	1
Carex nigra	native	native	0.8	1	1	0	1	1	1
Carex obtusata	native	native	0.2	1	0	0	0	0	0
Carex ornithopoda	native	native	0.2	1	0	0	0	1	0
Carex otrubae	native	native	0.8	1	1	0	1	1	1
Carex ovalis	native	native	0.7	1	1	0	1	1	1
Carex pallescens	native	native	0.6	1	1	0	1	1	1
Carex panicea	native	native	0.4	1	1	0	1	1	1
Carex paniculata	native	native	1	1	0	0	1	1	1
Carex pauciflora	native	native	0.2	1	0	0	0	0	1
Carex pediformis	native	native	0.4	1	0	0	0	0	1
Carex pendula	native	native	1.5	1	1	0	0	0	1
Carex pilosa	native	native	0.5	1	1	0	0	1	1
Carex pilulifera	native	native	0.4	1	1	0	0	1	1
Carex praecox	native	native	0.4	1	1	0	0	1	1
Carex pseudocyperus	native	native	1	0	0	0	1	1	1
Carex pulicaris	native	native	0.2	1	0	0	1	0	0
Carex remota	native	native	0.5	1	1	0	1	1	1
Carex riparia	native	native	1.5	1	1	0	1	1	1
Carex rostrata	native	native	1	1	0	0	1	1	1
Carex secalina	native	native	0.4	1	0	0	1	0	0
Carex stenophylla	native	native	0.2	1	1	0	1	0	0
Carex strigosa	native	native	1	0	1	0	0	0	1
Carex supina	native	native	0.3	1	0	0	0	0	1
Carex sylvatica	native	native	1	1	1	0	1	1	1
Carex tomentosa	native	native	0.5	1	1	0	1	0	1
Carex umbrosa	native	native	0.5	1	0	0	0	0	1
Carex vaginata	native	native	0.4	0	0	0	0	0	0
Carex vesicaria	native	native	1.2	1	1	0	1	1	1
Carex viridula	native	native	0.25	1	0	0	1	0	1
Carex vulpina	native	native	0.9	1	1	0	1	0	0
Carlina acaulis	native	native	0.15	1	1	0	0	1	1
Carlina vulgaris	native	native	0.6	1	1	1	1	1	1
Carpinus betulus	native	native	30	0	0	0	0	1	1
Carum carvi	native	native	0.8	1	1	0	1	0	0
Catabrosa aquatica	native	native	0.5	1	0	0	0	0	0
Caucalis platycarpos	alien	naturalized	0.3	1	1	1	0	0	1
Centaurea cyanus	alien	naturalized	0.8	1	1	0	0	0	0
Centaurea jacea	native	native	1.2	1	1	0	1	1	1
Centaurea nigra	alien	naturalized	1	1	1	0	0	0	0
Centaurea phrygia	native	native	1	1	1	0	0	1	1
Centaurea scabiosa	native	native	1.5	1	1	1	0	1	1
Centaurea stoebe	native	native	0.8	1	1	1	0	1	1
Centaurea triumfettii	native	native	0.4	1	0	0	0	1	1
Centaurium erythraea	native	native	0.6	1	1	0	0	1	1
Centaurium littorale	native	native	0.3	1	1	0	0	0	0
Centaurium pulchellum	native	native	0.2	1	1	0	1	0	1
Centunculus minimus	native	native	0.09	0	1	0	1	0	0
Cephalanthera damasonium	native	native	0.6	1	0	0	0	1	1
Cephalanthera longifolia	native	native	0.5	1	1	0	0	0	1
Cephalanthera rubra	native	native	0.7	1	0	0	0	0	1
Cerastium alsinifolium	native	native	0.3	0	0	1	0	0	0
Cerastium arvense	native	native	0.3	1	1	1	1	1	1
Cerastium brachypetalum	native	native	0.4	1	1	0	0	0	1
Cerastium dubium	native	native	0.3	1	0	0	1	0	0
Cerastium fontanum	native	native	0.4	1	1	0	0	0	0
Cerastium glomeratum	native	native	0.3	1	1	0	0	0	1
Cerastium holosteoides	native	native	0.4	1	1	1	1	1	1
Cerastium lucorum	native	native	0.5	1	1	0	1	0	1
Cerastium pumilum	native	native	0.2	1	1	0	0	0	0
Cerastium semidecandrum	native	native	0.2	1	1	0	1	1	0
Cerastium tomentosum	alien	naturalized	0.35	0	1	1	0	0	0
Ceratophyllum demersum	native	native	1.5	0	0	0	1	0	0
Ceratophyllum submersum	native	native	1.2	0	0	0	1	0	0
Cerinthe minor	native	native	0.65	1	1	0	0	1	0
Cicerbita alpina	native	native	2.5	1	1	0	0	1	1
Cicuta virosa	native	native	1.2	0	0	0	1	1	1
Cichorium intybus	alien	naturalized	0.7	1	1	0	1	1	0
Cimicifuga europaea	native	native	2	0	0	0	0	1	1
Circaea alpina	native	native	0.2	1	1	1	0	0	1
Circaea intermedia	native	native	0.4	1	1	0	1	0	1
Circaea lutetiana	native	native	0.8	1	1	0	1	1	1
Cirsium acaule	native	native	0.3	1	1	1	0	1	1
Cirsium arvense	alien	invasive	1.2	1	1	1	1	1	1
Cirsium brachycephalum	native	native	1.2	1	0	0	1	0	0
Cirsium canum	native	native	1.2	1	1	0	1	1	0
Cirsium eriophorum	native	native	1.5	1	1	1	0	0	0
Cirsium helenioides	native	native	1.2	1	1	0	1	1	1
Cirsium oleraceum	native	native	1.5	1	1	0	1	1	1
Cirsium palustre	native	native	2	1	1	0	1	1	1
Cirsium pannonicum	native	native	1	1	1	0	1	1	1
Cirsium rivulare	native	native	1.2	1	1	0	1	0	1
Cirsium vulgare	native	native	1.5	1	1	1	1	1	1
Cladium mariscus	native	native	2	0	0	0	1	0	0
Cleistogenes serotina	native	native	0.6	1	0	0	0	0	0
Clematis recta	native	native	1.5	1	1	0	0	1	1
Clematis vitalba	native	native	12	1	1	0	1	1	1
Clinopodium vulgare	native	native	0.8	1	1	0	0	1	1
Cnidium dubium	native	native	1	1	0	0	1	0	1
Coeloglossum viride	native	native	0.3	1	0	0	0	0	0
Coleanthus subtilis	native	native	0.08	0	0	0	1	0	0
Colchicum autumnale	native	native	0.3	1	1	0	1	1	1
Colutea arborescens	alien	naturalized	5	1	0	0	0	1	0
Conioselinum tataricum	native	native	1.2	0	0	0	0	0	0
Conium maculatum	alien	invasive	2.5	1	1	0	1	1	1
Conringia orientalis	alien	naturalized	0.8	0	1	0	0	0	0
Consolida hispanica	alien	naturalized	1	0	1	0	0	0	0
Consolida regalis	alien	naturalized	1.2	1	1	0	1	1	1
Convallaria majalis	native	native	0.3	1	1	1	0	1	1
Convolvulus arvensis	alien	naturalized	1.5	1	1	1	1	1	1
Conyza canadensis	alien	invasive	1.5	1	1	1	1	1	1
Corallorrhiza trifida	native	native	0.2	1	0	0	0	0	1
Cornus alba	alien	naturalized	2.5	0	1	0	0	1	1
Cornus mas	native	native	6	1	1	0	0	1	1
Cornus sanguinea	native	native	5	1	1	0	1	1	1
Coronilla vaginalis	native	native	0.4	1	0	0	0	0	0
Coronopus squamatus	alien	naturalized	0.35	1	1	0	0	0	0
Corrigiola litoralis	native	native	0.2	0	1	0	0	0	0
Corydalis cava	native	native	0.4	0	1	0	0	1	1
Corydalis intermedia	native	native	0.25	0	1	0	0	0	1
Corydalis pumila	native	native	0.2	0	1	0	0	1	1
Corydalis solida	native	native	0.25	0	1	0	0	1	1
Corylus avellana	native	native	6	1	1	1	0	1	1
Corynephorus canescens	native	native	0.3	1	1	0	0	0	1
Cotoneaster integerrimus	native	native	1.5	1	1	1	0	1	1
Cotoneaster melanocarpus	native	native	2.5	0	0	0	0	1	0
Crambe tataria	native	native	0.8	1	1	0	0	0	0
Crassula aquatica	native	native	0.05	0	0	0	1	0	0
Crataegus laevigata	native	native	10	1	1	0	0	1	1
Crataegus monogyna	native	native	10	0	0	0	0	1	1
Crepis biennis	native	native	1.2	1	1	0	1	1	1
Crepis capillaris	alien	naturalized	0.8	1	1	0	0	0	0
Crepis conyzifolia	native	native	0.5	1	0	0	0	0	0
Crepis foetida	alien	naturalized	0.5	1	1	1	0	0	0
Crepis mollis	native	native	0.9	1	1	0	1	0	1
Crepis paludosa	native	native	1	1	1	0	1	1	1
Crepis praemorsa	native	native	0.7	1	1	0	0	0	1
Crepis setosa	alien	naturalized	0.5	0	1	0	0	0	0
Crepis tectorum	alien	naturalized	0.6	1	1	0	1	0	0
Crocus albiflorus	native	native	0.2	1	0	0	0	0	0
Crocus vernus	native	native	0.2	1	0	0	0	0	0
Cruciata glabra	native	native	0.4	1	1	1	1	1	1
Cruciata laevipes	native	native	0.6	1	1	0	1	1	1
Cruciata pedemontana	native	native	0.4	1	0	0	0	0	0
Crypsis aculeata	native	native	0.3	1	0	0	1	0	0
Crypsis alopecuroides	native	native	0.3	0	1	0	1	0	0
Cucubalus baccifer	native	native	2	1	1	0	1	1	1
Cuscuta epithymum	native	native	0.5	1	1	0	1	0	1
Cuscuta europaea	native	native	1.5	1	1	0	1	1	1
Cyclamen purpurascens	native	native	0.1	0	0	0	0	1	1
Cymbalaria muralis	alien	naturalized	0.4	0	0	1	0	1	0
Cynodon dactylon	alien	naturalized	0.4	1	1	0	0	0	1
Cynoglossum officinale	native	native	0.9	1	1	1	0	1	1
Cynosurus cristatus	native	native	0.6	1	1	0	1	1	0
Cyperus flavescens	native	native	0.4	0	0	0	1	0	0
Cyperus fuscus	native	native	0.4	1	1	0	1	0	0
Cypripedium calceolus	native	native	0.5	0	0	0	0	0	1
Cytisus nigricans	native	native	2	1	1	1	0	1	1
Cytisus procumbens	native	native	0.7	1	0	0	0	1	1
Cytisus scoparius	alien	naturalized	3	1	1	1	1	1	1
Dactylis glomerata	native	native	1.8	1	1	1	1	1	1
Dactylis polygama	native	native	1.2	1	1	0	0	1	1
Dactylorhiza bohemica	native	native	0.5	0	0	0	0	0	0
Dactylorhiza incarnata	native	native	0.6	1	0	0	1	0	0
Dactylorhiza maculata	native	native	0.6	1	0	0	1	0	1
Dactylorhiza majalis	native	native	0.5	1	1	0	1	0	1
Dactylorhiza sambucina	native	native	0.3	1	0	0	0	0	1
Dactylorhiza traunsteineri	native	native	0.4	0	0	0	0	0	0
Danthonia alpina	native	native	0.6	1	0	0	0	0	0
Danthonia decumbens	native	native	0.4	1	1	0	0	0	1
Daphne cneorum	native	native	0.3	1	0	0	0	0	0
Daphne mezereum	native	native	1	0	1	1	0	1	1
Datura stramonium	alien	naturalized	1.2	0	1	0	0	0	0
Daucus carota	native	native	1.5	1	1	1	1	1	1
Delphinium elatum	native	native	2	0	1	0	0	0	0
Dentaria bulbifera	native	native	0.6	1	1	0	0	1	1
Dentaria enneaphyllos	native	native	0.3	0	1	0	0	0	1
Dentaria glandulosa	native	native	0.3	0	1	0	0	0	1
Descurainia sophia	alien	naturalized	1.2	1	1	0	1	1	1
Deschampsia cespitosa	native	native	1.5	1	1	1	1	1	1
Deschampsia flexuosa	native	native	0.7	1	1	1	1	1	1
Dianthus arenarius	native	native	0.2	1	0	0	0	0	0
Dianthus armeria	native	native	0.5	1	0	0	0	1	1
Dianthus barbatus	alien	naturalized	0.6	1	0	0	0	0	0
Dianthus carthusianorum	native	native	0.6	1	1	1	0	1	1
Dianthus deltoides	native	native	0.3	1	1	0	0	1	0
Dianthus gratianopolitanus	native	native	0.3	1	0	1	0	0	1
Dianthus lumnitzeri	native	native	0.3	1	0	0	0	0	0
Dianthus moravicus	native	native	0.3	1	0	0	0	0	0
Dianthus seguieri	native	native	0.6	1	0	0	0	0	1
Dianthus superbus	native	native	0.7	1	0	0	0	0	1
Dictamnus albus	native	native	0.8	1	1	0	0	1	1
Digitalis grandiflora	native	native	1	1	1	1	0	1	1
Digitalis purpurea	alien	naturalized	2	1	1	0	0	1	1
Digitaria ischaemum	alien	invasive	0.3	1	1	0	1	0	0
Digitaria sanguinalis	alien	naturalized	0.8	1	1	1	1	0	1
Dichostylis micheliana	native	native	0.3	0	0	0	1	0	0
Diplotaxis muralis	alien	naturalized	0.6	1	1	1	0	1	0
Diplotaxis tenuifolia	alien	naturalized	1	0	1	0	0	1	0
Dipsacus fullonum	native	native	2	1	1	1	1	0	0
Dipsacus laciniatus	native	native	2	1	1	0	0	1	0
Doronicum austriacum	native	native	1.5	1	1	0	1	1	1
Dorycnium germanicum	native	native	0.5	1	1	1	0	1	1
Draba nemorosa	native	native	0.2	1	0	0	0	0	0
Dracocephalum austriacum	native	native	0.4	1	0	0	0	0	0
Drosera intermedia	native	native	0.06	0	0	0	0	0	0
Drosera longifolia	native	native	0.25	0	0	0	0	0	0
Drosera rotundifolia	native	native	0.2	1	0	0	1	0	1
Duchesnea indica	alien	naturalized	0.5	0	1	0	0	0	0
Echinocystis lobata	alien	invasive	7	0	1	0	1	1	1
Echinochloa crusgalli	alien	invasive	1	1	1	0	1	0	0
Echinops sphaerocephalus	alien	invasive	2.2	1	1	0	1	1	1
Echium maculatum	native	native	1	1	0	0	0	0	1
Echium vulgare	native	native	1.2	1	1	1	1	1	1
Elatine alsinastrum	native	native	0.8	0	0	0	1	0	0
Elatine hexandra	native	native	0.12	0	0	0	1	0	0
Elatine hydropiper	native	native	0.1	0	0	0	1	0	0
Elatine triandra	native	native	0.08	0	0	0	1	0	0
Eleocharis acicularis	native	native	0.1	1	1	0	1	0	0
Eleocharis ovata	native	native	0.3	0	1	0	1	0	0
Eleocharis palustris	native	native	0.6	1	1	0	1	0	0
Eleocharis quinqueflora	native	native	0.2	1	0	0	0	0	0
Eleocharis uniglumis	native	native	0.4	1	0	0	1	0	0
Elodea canadensis	alien	naturalized	1.5	0	0	0	1	0	1
Elytrigia intermedia	native	native	1.1	1	1	0	1	1	1
Elytrigia junceiformis	native	native	0.6	0	1	0	0	0	0
Elytrigia repens	native	native	1.5	1	1	1	1	1	1
Empetrum nigrum	native	native	0.3	1	0	0	0	1	1
Epilobium alpestre	native	native	1	1	1	0	1	0	1
Epilobium alsinifolium	native	native	0.4	1	0	0	0	0	0
Epilobium anagallidifolium	native	native	0.2	0	0	0	0	0	0
Epilobium angustifolium	native	native	2	1	1	1	1	1	1
Epilobium ciliatum	alien	naturalized	1.5	1	1	1	1	1	1
Epilobium collinum	native	native	0.4	1	1	1	1	1	1
Epilobium dodonaei	native	native	1.3	1	1	0	1	1	0
Epilobium hirsutum	native	native	1.5	1	1	0	1	1	1
Epilobium montanum	native	native	1	1	1	1	1	1	1
Epilobium nutans	native	native	0.2	1	0	0	0	0	0
Epilobium obscurum	native	native	0.8	1	1	0	1	0	1
Epilobium palustre	native	native	0.7	1	1	0	1	1	1
Epilobium parviflorum	native	native	0.8	1	1	0	1	1	1
Epilobium roseum	native	native	0.9	1	1	0	1	1	1
Epilobium tetragonum	native	native	0.9	1	1	1	1	1	1
Epipactis atrorubens	native	native	0.6	1	0	1	0	1	1
Epipactis helleborine	native	native	0.7	1	1	0	1	1	1
Epipactis microphylla	native	native	0.4	0	0	0	0	0	1
Epipactis palustris	native	native	0.5	1	0	0	1	0	0
Epipactis purpurata	native	native	0.6	0	0	0	0	0	1
Eragrostis minor	alien	invasive	0.4	1	1	0	0	0	0
Eragrostis pilosa	alien	naturalized	0.3	0	1	0	0	0	0
Erica carnea	native	native	0.5	1	0	0	0	0	1
Erica tetralix	native	native	0.6	0	0	0	0	0	0
Erigeron acris	native	native	0.6	1	1	1	0	1	0
Erigeron annuus	alien	invasive	1.5	1	1	1	1	1	1
Eriophorum angustifolium	native	native	0.6	1	1	0	1	1	1
Eriophorum gracile	native	native	0.5	0	0	0	1	0	0
Eriophorum latifolium	native	native	0.6	1	1	0	1	0	0
Eriophorum vaginatum	native	native	0.8	1	0	0	1	0	1
Erodium cicutarium	alien	naturalized	0.7	1	1	0	1	1	1
Erophila spathulata	native	native	0.12	1	0	0	0	0	0
Erophila verna	native	native	0.2	1	1	0	0	1	1
Erucastrum gallicum	alien	naturalized	0.8	0	1	0	0	0	0
Eryngium campestre	native	native	0.6	1	1	1	0	1	1
Eryngium planum	native	native	0.7	1	0	0	0	0	0
Erysimum crepidifolium	native	native	0.6	1	1	1	0	1	1
Erysimum diffusum	native	native	0.8	1	0	0	0	0	1
Erysimum cheiranthoides	alien	naturalized	1	1	1	0	1	0	1
Erysimum cheiri	alien	naturalized	0.7	0	0	1	0	0	0
Erysimum odoratum	native	native	0.9	1	1	0	0	1	1
Erysimum virgatum	native	native	1.1	1	1	0	1	1	1
Euonymus europaea	native	native	5	1	1	0	1	1	1
Euonymus verrucosus	native	native	4	1	1	0	0	1	1
Eupatorium cannabinum	native	native	1.6	1	1	0	1	1	1
Euphorbia amygdaloides	native	native	0.5	0	1	0	0	0	1
Euphorbia angulata	native	native	0.5	1	0	0	0	0	1
Euphorbia cyparissias	native	native	0.4	1	1	1	1	1	1
Euphorbia dulcis	native	native	0.5	1	1	1	1	1	1
Euphorbia epithymoides	native	native	0.5	1	0	0	0	1	1
Euphorbia esula	native	native	1	1	1	0	1	1	1
Euphorbia exigua	alien	naturalized	0.35	1	1	1	0	0	0
Euphorbia falcata	alien	naturalized	0.4	0	1	0	0	0	0
Euphorbia helioscopia	alien	naturalized	0.6	1	1	1	1	0	0
Euphorbia lucida	native	native	1.2	1	0	0	1	0	0
Euphorbia palustris	native	native	1.2	0	0	0	1	0	0
Euphorbia peplus	alien	naturalized	0.4	1	1	1	0	0	0
Euphorbia platyphyllos	native	native	0.5	1	1	0	1	0	1
Euphorbia seguieriana	native	native	0.5	1	0	0	0	0	0
Euphorbia stricta	native	native	0.6	1	1	0	0	0	0
Euphorbia villosa	native	native	0.8	1	0	0	0	0	1
Euphorbia virgata	native	native	0.8	1	1	1	0	1	1
Euphrasia nemorosa	native	native	0.3	1	0	0	0	0	0
Euphrasia rostkoviana	native	native	0.3	1	1	0	1	1	0
Euphrasia stricta	native	native	0.3	1	1	0	0	0	1
Fagus sylvatica	native	native	40	0	0	0	0	1	1
Falcaria vulgaris	native	native	0.9	1	1	1	0	1	1
Fallopia baldschuanica	alien	naturalized	6	0	1	0	0	1	0
Fallopia convolvulus	alien	naturalized	1	1	1	1	1	1	1
Fallopia dumetorum	native	native	2	1	1	1	1	1	1
Fallopia japonica	alien	invasive	3	1	1	0	1	1	1
Fallopia sachalinensis	alien	invasive	4	0	1	0	1	0	0
Festuca altissima	native	native	1.5	0	1	0	0	0	1
Festuca amethystina	native	native	0.8	1	0	0	0	0	1
Festuca arundinacea	native	native	1.5	1	1	0	1	0	0
Festuca brevipila	native	native	0.6	1	1	0	0	0	1
Festuca filiformis	native	native	0.4	1	1	0	0	0	1
Festuca gigantea	native	native	1.5	1	1	1	1	1	1
Festuca heterophylla	native	native	1.2	1	1	0	0	1	1
Festuca ovina	native	native	0.6	1	1	1	1	1	1
Festuca pallens	native	native	0.6	1	1	1	0	1	1
Festuca pratensis	native	native	1	1	1	1	1	1	1
Festuca psammophila	native	native	0.7	1	1	0	0	0	0
Festuca pseudovina	native	native	0.4	1	1	0	0	0	1
Festuca rubra	native	native	1	1	1	1	1	1	1
Festuca rupicola	native	native	0.5	1	1	1	1	1	1
Festuca supina	native	native	0.4	1	0	0	0	0	0
Festuca valesiaca	native	native	0.5	1	1	1	0	1	1
Festuca versicolor	native	native	0.3	0	0	0	0	0	0
Filago arvensis	native	native	0.4	1	1	0	1	0	1
Filago lutescens	native	native	0.3	1	0	0	1	0	0
Filago minima	native	native	0.2	1	1	0	1	0	0
Filago vulgaris	native	native	0.4	1	1	0	0	0	1
Filipendula ulmaria	native	native	2	1	1	0	1	1	1
Filipendula vulgaris	native	native	1	1	1	0	1	1	1
Fragaria moschata	native	native	0.3	1	1	1	0	1	1
Fragaria vesca	native	native	0.3	1	1	1	0	1	1
Fragaria viridis	native	native	0.2	1	1	1	1	1	1
Frangula alnus	native	native	4	1	1	1	1	1	1
Fraxinus angustifolia	native	native	35	0	0	0	0	1	1
Fraxinus excelsior	native	native	35	0	0	0	0	1	1
Fumana procumbens	native	native	0.3	1	0	0	0	0	0
Fumaria officinalis	alien	naturalized	0.5	1	1	1	0	1	1
Fumaria rostellata	alien	naturalized	0.5	0	1	0	0	0	0
Fumaria schleicheri	alien	naturalized	0.4	1	1	1	0	1	1
Fumaria vaillantii	alien	naturalized	0.5	1	1	1	0	1	1
Gagea bohemica	native	native	0.1	1	1	0	0	0	0
Gagea lutea	native	native	0.3	1	1	0	0	1	1
Gagea minima	native	native	0.2	0	1	0	0	0	1
Gagea pratensis	native	native	0.3	0	1	0	0	1	1
Gagea pusilla	native	native	0.1	1	0	0	0	0	0
Gagea villosa	alien	naturalized	0.2	0	1	0	0	0	0
Galanthus nivalis	native	native	0.3	1	1	0	0	1	1
Galega officinalis	alien	naturalized	1	1	1	0	1	0	0
Galeobdolon luteum	native	native	0.3	1	1	1	1	1	1
Galeopsis angustifolia	native	native	0.4	1	1	1	0	1	1
Galeopsis ladanum	native	native	0.5	1	1	1	0	1	1
Galeopsis pernhofferi	native	native	0.6	0	1	0	1	0	1
Galeopsis pubescens	native	native	0.5	1	1	0	1	1	1
Galeopsis speciosa	native	native	1.5	1	1	1	1	1	1
Galeopsis tetrahit	native	native	0.9	1	1	1	1	1	1
Galinsoga ciliata	alien	invasive	0.6	1	1	0	1	0	0
Galinsoga parviflora	alien	invasive	0.6	1	1	1	1	0	1
Galium aparine	native	native	1.8	1	1	1	1	1	1
Galium boreale	native	native	0.7	1	1	1	1	1	1
Galium glaucum	native	native	0.9	1	1	1	0	1	1
Galium mollugo	native	native	1.6	1	1	1	1	1	1
Galium odoratum	native	native	0.4	1	1	0	0	1	1
Galium palustre	native	native	0.6	1	1	0	1	1	1
Galium pumilum	native	native	0.5	1	1	1	1	1	1
Galium rivale	native	native	1.3	1	1	0	1	0	0
Galium rotundifolium	native	native	0.4	1	1	0	0	0	1
Galium saxatile	native	native	0.3	1	1	0	1	1	1
Galium schultesii	native	native	1.2	1	1	0	1	0	1
Galium spurium	alien	naturalized	1.5	1	1	0	1	1	0
Galium sylvaticum	native	native	1.4	1	1	1	0	1	1
Galium uliginosum	native	native	0.5	1	1	0	1	1	1
Galium verum	native	native	1.2	1	1	1	1	1	1
Galium x pomeranicum	native	native	1.3	1	1	0	0	1	0
Genista germanica	native	native	0.6	1	1	0	0	1	1
Genista pilosa	native	native	0.3	1	1	1	0	0	1
Genista sagittalis	alien	naturalized	0.35	1	0	0	0	0	0
Genista tinctoria	native	native	1	1	1	1	0	1	1
Gentiana asclepiadea	native	native	0.7	1	1	0	0	1	1
Gentiana cruciata	native	native	0.5	1	0	0	0	0	0
Gentiana pannonica	native	native	0.9	1	0	0	0	0	1
Gentiana pneumonanthe	native	native	0.6	1	0	0	0	0	0
Gentiana punctata	native	native	0.6	0	1	0	0	0	0
Gentiana verna	native	native	0.1	1	0	0	0	0	0
Gentianella ciliata	native	native	0.3	1	0	0	0	0	1
Gentianella germanica	native	native	0.3	1	0	0	0	0	1
Geranium columbinum	alien	naturalized	0.4	1	1	0	0	0	0
Geranium dissectum	alien	naturalized	0.7	1	1	0	1	0	0
Geranium divaricatum	native	native	0.5	0	1	0	0	0	0
Geranium molle	alien	naturalized	0.4	0	1	0	0	1	0
Geranium palustre	native	native	0.7	1	1	0	1	1	1
Geranium phaeum	native	native	0.6	1	1	0	1	0	1
Geranium pratense	native	native	0.6	1	1	1	1	1	1
Geranium pusillum	alien	naturalized	0.3	1	1	1	1	1	1
Geranium pyrenaicum	alien	naturalized	0.85	1	1	0	0	0	0
Geranium robertianum	native	native	0.5	1	1	1	1	1	1
Geranium sanguineum	native	native	0.5	1	1	0	0	1	1
Geranium sibiricum	alien	naturalized	0.8	0	1	0	0	0	0
Geranium sylvaticum	native	native	0.6	1	1	0	0	1	1
Geum montanum	native	native	0.4	1	0	0	0	0	1
Geum rivale	native	native	0.7	1	1	0	1	1	1
Geum urbanum	native	native	0.9	1	1	1	1	1	1
Gladiolus imbricatus	native	native	0.7	1	0	0	1	0	0
Gladiolus palustris	native	native	0.6	1	0	0	0	0	0
Glaux maritima	native	native	0.2	1	0	0	0	0	0
Glechoma hederacea	native	native	0.4	1	1	1	1	1	1
Globularia bisnagarica	native	native	0.3	1	0	0	0	0	1
Glyceria declinata	native	native	0.6	1	1	0	1	0	0
Glyceria fluitans	native	native	1.2	1	1	0	1	1	1
Glyceria maxima	native	native	2	1	1	0	1	1	1
Glyceria nemoralis	native	native	1	1	1	0	1	0	1
Glyceria notata	native	native	0.8	1	1	0	1	0	1
Glycyrrhiza glabra	alien	naturalized	2	1	1	0	0	1	0
Gnaphalium norvegicum	native	native	0.5	1	0	0	0	0	1
Gnaphalium sylvaticum	native	native	0.8	1	1	0	1	1	1
Gnaphalium uliginosum	native	native	0.3	1	1	0	1	1	0
Gratiola officinalis	native	native	0.4	1	1	0	1	0	0
Gymnadenia conopsea	native	native	0.8	1	0	0	0	0	1
Gymnadenia densiflora	native	native	0.8	1	0	0	1	0	0
Gypsophila fastigiata	native	native	0.6	1	0	0	0	0	1
Gypsophila muralis	native	native	0.2	1	1	0	1	0	0
Gypsophila paniculata	native	native	1	1	0	0	0	0	0
Gypsophila scorzonerifolia	alien	naturalized	1.5	0	1	0	0	0	0
Hacquetia epipactis	native	native	0.3	1	1	0	0	0	1
Hammarbya paludosa	native	native	0.2	0	0	0	0	0	0
Hedera helix	native	native	20	0	0	0	0	1	1
Hedysarum hedysaroides	native	native	0.5	0	0	0	0	0	0
Heleochloa schoenoides	native	native	0.3	1	0	0	1	0	0
Helianthemum canum	native	native	0.2	1	0	0	0	1	0
Helianthemum nummularium	native	native	0.4	1	1	0	0	1	1
Helianthus tuberosus	alien	invasive	2.5	1	1	0	1	0	1
Helictotrichon desertorum	native	native	0.6	1	0	0	0	0	0
Helictotrichon planiculme	native	native	1.2	1	0	0	0	0	0
Helictotrichon pratense	native	native	0.8	1	1	1	0	1	1
Helictotrichon pubescens	native	native	1	1	1	0	1	1	1
Helichrysum arenarium	native	native	0.3	1	0	0	0	0	1
Hepatica nobilis	native	native	0.2	1	1	1	0	1	1
Heracleum mantegazzianum	alien	invasive	5	1	1	0	1	0	1
Heracleum sphondylium	native	native	2	1	1	1	1	1	1
Herniaria glabra	native	native	0.03	1	1	0	1	0	0
Herniaria hirsuta	alien	naturalized	0.03	0	1	0	0	0	0
Hesperis matronalis	alien	naturalized	1	1	1	0	0	0	1
Hesperis sylvestris	native	native	0.9	1	0	0	0	1	1
Hesperis tristis	native	native	0.6	1	0	0	0	0	1
Hibiscus trionum	alien	naturalized	0.5	0	1	0	1	0	0
Hieracium alpinum	native	native	0.3	1	0	0	0	1	0
Hieracium aurantiacum	native	native	0.7	1	0	0	0	0	0
Hieracium auriculoides	native	native	0.7	1	0	0	0	0	0
Hieracium bauhini	native	native	0.7	1	1	1	0	0	1
Hieracium bifidum	native	native	0.4	1	0	1	0	0	1
Hieracium brachiatum	native	native	0.4	1	0	0	0	0	0
Hieracium caesium	native	native	0.5	1	0	0	0	1	1
Hieracium caespitosum	native	native	0.8	1	1	0	0	1	0
Hieracium cymosum	native	native	0.8	1	0	1	0	1	1
Hieracium densiflorum	native	native	0.8	1	0	0	0	0	0
Hieracium diaphanoides	native	native	0.8	0	0	0	0	0	1
Hieracium echioides	native	native	0.9	1	0	1	0	1	1
Hieracium flagellare	native	native	0.4	1	0	0	0	0	0
Hieracium floribundum	native	native	0.7	1	0	0	0	0	0
Hieracium glomeratum	native	native	0.8	1	0	0	0	0	0
Hieracium hoppeanum	native	native	0.3	1	0	0	0	0	0
Hieracium iseranum	native	native	0.5	1	0	0	0	0	0
Hieracium kalksburgense	native	native	0.3	1	0	0	0	0	0
Hieracium lactucella	native	native	0.3	1	0	0	1	0	0
Hieracium laevigatum	native	native	1.2	1	1	1	1	1	1
Hieracium lachenalii	native	native	1	1	1	1	0	1	1
Hieracium maculatum	native	native	0.8	1	1	0	0	1	1
Hieracium murorum	native	native	0.6	1	1	1	0	1	1
Hieracium pilosella	native	native	0.3	1	1	1	1	1	1
Hieracium piloselloides	native	native	0.8	1	0	0	0	1	1
Hieracium prenanthoides	native	native	1.2	1	0	0	0	0	0
Hieracium rothianum	native	native	0.8	1	1	0	0	0	0
Hieracium sabaudum	native	native	1.5	1	1	1	0	1	1
Hieracium schmidtii	native	native	0.4	1	1	1	0	1	1
Hieracium schultesii	native	native	0.3	1	0	0	0	0	0
Hieracium umbellatum	native	native	1	1	1	1	0	1	1
Hieracium villosum	native	native	0.3	0	0	0	0	0	0
Hieracium vulgatum	native	native	0.8	1	0	0	0	0	0
Hieracium wiesbaurianum	native	native	0.5	1	0	0	0	0	0
Hieracium zizianum	native	native	0.8	1	0	0	0	0	0
Hierochloe australis	native	native	0.7	1	0	0	0	0	1
Himantoglossum adriaticum	native	native	0.6	1	0	0	0	0	0
Hippocrepis comosa	native	native	0.3	1	0	0	0	0	0
Hippuris vulgaris	native	native	1.5	0	0	0	1	0	0
Holcus lanatus	native	native	1	1	1	0	1	1	1
Holcus mollis	native	native	0.8	1	1	0	1	1	1
Holosteum umbellatum	native	native	0.35	1	1	0	0	1	1
Homogyne alpina	native	native	0.4	1	1	0	0	1	1
Hordelymus europaeus	native	native	1.2	0	1	0	0	1	1
Hordeum jubatum	alien	naturalized	0.4	0	0	0	1	0	1
Hordeum murinum	alien	naturalized	0.4	1	1	0	0	1	0
Hottonia palustris	native	native	0.6	0	0	0	1	1	1
Humulus lupulus	native	native	0.7	1	1	1	1	1	1
Hydrocotyle vulgaris	native	native	0.2	1	0	0	1	1	1
Hydrocharis morsusranae	native	native	0.3	0	0	0	1	0	0
Hyoscyamus niger	alien	naturalized	0.6	0	1	0	0	0	0
Hypericum elegans	native	native	0.5	1	0	0	0	0	1
Hypericum hirsutum	native	native	1	1	1	0	0	1	1
Hypericum humifusum	native	native	0.4	1	1	0	1	0	0
Hypericum maculatum	native	native	0.6	1	1	0	1	1	1
Hypericum montanum	native	native	0.8	1	0	1	0	1	1
Hypericum perforatum	native	native	1	1	1	1	1	1	1
Hypericum tetrapterum	native	native	0.6	1	1	0	1	0	1
Hypochaeris glabra	native	native	0.4	1	1	0	0	0	1
Hypochaeris maculata	native	native	0.7	1	1	0	0	1	1
Hypochaeris radicata	native	native	0.7	1	1	0	1	0	1
Hypochaeris uniflora	native	native	0.5	1	0	0	0	0	0
Chaerophyllum aromaticum	native	native	1.8	1	1	0	1	1	1
Chaerophyllum aureum	native	native	1.2	1	1	0	1	1	1
Chaerophyllum bulbosum	native	native	2	1	1	0	1	1	1
Chaerophyllum hirsutum	native	native	1.2	1	1	0	1	1	1
Chaerophyllum temulum	native	native	1	1	1	1	0	1	1
Chamaecytisus albus	native	native	0.6	1	0	0	0	0	0
Chamaecytisus austriacus	native	native	0.7	1	0	0	0	0	0
Chamaecytisus ratisbonensis	native	native	0.5	1	0	0	0	1	1
Chamaecytisus supinus	native	native	0.7	1	0	0	0	1	1
Chamaecytisus virescens	native	native	0.7	1	0	0	0	1	1
Chelidonium majus	alien	naturalized	1	1	1	1	1	1	1
Chenopodium album	native	native	1	1	1	1	1	1	1
Chenopodium bonushenricus	alien	naturalized	1	1	1	0	1	1	0
Chenopodium botryodes	native	native	0.5	0	0	0	1	0	0
Chenopodium botrys	alien	naturalized	0.7	0	1	0	1	0	0
Chenopodium ficifolium	native	native	1.5	0	1	0	1	0	0
Chenopodium glaucum	native	native	1.2	1	1	0	1	0	0
Chenopodium hybridum	native	native	1	1	1	1	1	1	1
Chenopodium murale	alien	naturalized	1	0	1	0	0	0	0
Chenopodium polyspermum	native	native	1	1	1	0	1	1	1
Chenopodium pumilio	alien	naturalized	0.8	0	1	0	0	0	0
Chenopodium rubrum	native	native	0.6	1	1	0	1	0	0
Chenopodium strictum	alien	naturalized	1.2	0	1	0	0	0	0
Chenopodium urbicum	alien	naturalized	1	0	1	0	0	0	0
Chenopodium vulvaria	alien	naturalized	0.4	0	1	0	0	0	0
Chimaphila umbellata	native	native	0.3	0	0	0	0	0	1
Chondrilla juncea	native	native	1	1	1	1	0	0	1
Chrysosplenium alternifolium	native	native	0.2	1	1	0	1	1	1
Chrysosplenium oppositifolium	native	native	0.15	1	1	0	0	1	1
Illecebrum verticillatum	native	native	0.1	0	1	0	1	0	0
Impatiens glandulifera	alien	invasive	3	1	1	0	1	1	1
Impatiens nolitangere	native	native	0.9	1	1	1	1	1	1
Impatiens parviflora	alien	invasive	1	1	1	1	1	1	1
Inula britannica	native	native	0.6	1	1	0	1	0	0
Inula conyzae	native	native	0.8	1	1	1	0	1	1
Inula ensifolia	native	native	0.3	1	0	0	0	1	1
Inula germanica	native	native	0.6	1	1	0	0	1	1
Inula helenium	alien	naturalized	2	0	1	0	0	0	0
Inula hirta	native	native	0.4	1	1	0	0	1	1
Inula oculuschristi	native	native	0.4	1	1	1	0	0	1
Inula salicina	native	native	0.7	1	1	0	1	1	1
Iris aphylla	native	native	0.5	1	1	0	0	1	1
Iris graminea	native	native	0.3	1	0	0	0	0	1
Iris humilis	native	native	0.2	1	0	0	0	0	0
Iris pseudacorus	native	native	1.2	1	1	0	1	1	1
Iris pumila	native	native	0.2	1	1	1	0	1	1
Iris sibirica	native	native	1.2	1	0	0	1	0	1
Iris variegata	native	native	0.4	1	0	0	0	1	1
Isatis tinctoria	alien	naturalized	1.2	1	1	0	0	0	1
Isolepis setacea	native	native	0.15	1	1	0	1	0	0
Isopyrum thalictroides	native	native	0.3	0	1	0	0	1	1
Iva xanthiifolia	alien	naturalized	2	0	1	0	0	0	0
Jasione montana	native	native	0.5	1	1	1	0	1	1
Jovibarba arenaria	native	native	0.3	1	0	0	0	0	0
Jovibarba globifera	native	native	0.3	1	1	1	0	1	1
Juglans regia	alien	naturalized	25	0	0	0	0	1	1
Juncus acutiflorus	native	native	1	1	0	0	1	1	0
Juncus alpinus	native	native	0.5	1	0	0	1	0	0
Juncus articulatus	native	native	0.6	1	1	0	1	0	1
Juncus atratus	native	native	1	1	0	0	1	0	0
Juncus bufonius	native	native	0.3	1	1	0	1	1	1
Juncus bulbosus	native	native	0.2	1	0	0	1	0	1
Juncus capitatus	native	native	0.12	0	1	0	1	0	0
Juncus compressus	native	native	0.4	1	1	0	1	0	1
Juncus conglomeratus	native	native	1	1	1	0	1	1	1
Juncus effusus	native	native	1.2	1	1	0	1	1	1
Juncus filiformis	native	native	0.5	1	1	0	1	1	1
Juncus gerardii	native	native	0.5	1	1	0	1	0	0
Juncus inflexus	native	native	0.7	1	1	0	1	1	1
Juncus ranarius	native	native	0.2	1	0	0	1	0	0
Juncus squarrosus	native	native	0.3	1	1	0	0	0	1
Juncus subnodulosus	native	native	1.2	0	0	0	1	0	0
Juncus tenageia	native	native	0.3	1	0	0	1	0	0
Juncus tenuis	alien	naturalized	0.35	1	1	0	1	0	0
Juncus trifidus	native	native	0.3	1	0	0	0	0	0
Juniperus communis	native	native	12	0	0	0	0	1	1
Jurinea cyanoides	native	native	0.6	1	0	0	0	0	0
Jurinea mollis	native	native	0.7	1	0	0	0	0	0
Kickxia elatine	alien	naturalized	0.4	0	1	0	0	0	0
Kickxia spuria	alien	naturalized	0.6	1	1	0	0	0	0
Knautia arvensis	native	native	0.9	1	1	1	0	1	1
Knautia dipsacifolia	native	native	1	1	1	0	0	1	1
Knautia drymeia	native	native	0.8	1	1	1	0	0	1
Koeleria glauca	native	native	0.6	1	0	0	0	0	0
Koeleria macrantha	native	native	0.5	1	1	1	0	1	1
Koeleria pyramidata	native	native	1	1	1	1	0	1	1
Lactuca perennis	native	native	0.6	1	1	0	0	1	1
Lactuca quercina	native	native	1.5	0	0	0	0	0	1
Lactuca serriola	alien	naturalized	1.2	1	1	1	1	1	1
Lactuca viminea	native	native	0.6	1	0	1	0	0	1
Lamium album	alien	naturalized	0.6	1	1	1	1	1	1
Lamium amplexicaule	alien	naturalized	0.3	1	1	1	0	0	1
Lamium maculatum	native	native	0.5	1	1	1	1	1	1
Lamium purpureum	alien	naturalized	0.3	1	1	1	1	1	1
Lappula deflexa	native	native	0.6	0	0	1	0	0	0
Lappula squarrosa	alien	naturalized	0.7	1	1	1	0	0	1
Lapsana communis	alien	naturalized	1.2	1	1	1	1	1	1
Larix decidua	native	native	50	0	0	0	0	1	1
Laser trilobum	native	native	1.2	0	0	0	0	0	1
Laserpitium archangelica	native	native	1.5	0	0	0	1	0	0
Laserpitium latifolium	native	native	2	1	1	0	0	1	1
Laserpitium prutenicum	native	native	1	1	0	0	1	0	1
Lathraea squamaria	native	native	0.2	1	1	0	0	1	1
Lathyrus aphaca	alien	naturalized	0.9	1	1	0	0	0	0
Lathyrus hirsutus	alien	naturalized	0.8	1	0	0	0	0	0
Lathyrus latifolius	native	native	2.2	1	0	0	0	0	1
Lathyrus linifolius	native	native	0.4	1	1	0	0	1	1
Lathyrus niger	native	native	1	1	1	0	0	1	1
Lathyrus nissolia	native	native	0.6	1	0	0	0	0	0
Lathyrus palustris	native	native	0.7	1	0	0	1	0	0
Lathyrus pannonicus	native	native	0.5	1	0	0	0	0	1
Lathyrus pisiformis	native	native	1	1	0	0	0	0	0
Lathyrus pratensis	native	native	1	1	1	0	1	1	1
Lathyrus sylvestris	native	native	2.5	1	1	1	0	1	1
Lathyrus tuberosus	alien	naturalized	1.1	1	1	0	1	1	0
Lathyrus vernus	native	native	0.5	1	1	0	0	1	1
Lavatera thuringiaca	native	native	1.2	1	1	0	0	1	1
Ledum palustre	native	native	1.5	1	0	0	0	0	1
Leersia oryzoides	native	native	1.5	0	1	0	1	0	0
Lemna gibba	native	native	0.01	0	0	0	1	0	0
Lemna minor	native	native	0.01	1	1	0	1	1	1
Lemna trisulca	native	native	0.01	0	0	0	1	0	1
Lemna turionifera	alien	naturalized	0.01	0	0	0	1	0	0
Leontodon autumnalis	native	native	0.5	1	1	1	1	1	1
Leontodon hispidus	native	native	0.7	1	1	1	1	1	1
Leonurus cardiaca	alien	naturalized	1.5	1	1	0	1	1	1
Leonurus marrubiastrum	native	native	1.3	0	1	0	1	1	1
Lepidium campestre	alien	naturalized	0.5	1	1	0	0	1	1
Lepidium densiflorum	alien	naturalized	0.5	0	1	0	0	0	0
Lepidium ruderale	alien	naturalized	0.3	1	1	0	1	0	0
Leucanthemum vulgare	native	native	0.8	1	1	1	1	1	1
Leucojum aestivum	native	native	0.6	1	0	0	1	0	1
Leucojum vernum	native	native	0.3	1	0	0	0	0	1
Ligularia sibirica	native	native	1.5	0	0	0	1	0	0
Ligusticum mutellina	native	native	0.5	1	0	0	0	0	1
Ligustrum vulgare	native	native	5	1	1	0	0	1	1
Lilium bulbiferum	alien	naturalized	1.2	1	0	0	0	0	0
Lilium martagon	native	native	1.5	1	1	0	0	1	1
Limosella aquatica	native	native	0.15	1	1	0	1	0	0
Linaria genistifolia	native	native	1	1	1	0	0	1	1
Linaria vulgaris	alien	naturalized	0.9	1	1	1	1	1	1
Lindernia procumbens	native	native	0.2	0	1	0	1	0	0
Linum austriacum	native	native	0.6	1	0	0	0	1	0
Linum catharticum	native	native	0.3	1	1	1	1	1	1
Linum flavum	native	native	0.5	1	0	0	0	1	1
Linum hirsutum	native	native	0.6	1	0	0	0	0	0
Linum tenuifolium	native	native	0.4	1	0	1	0	0	0
Liparis loeselii	native	native	0.2	0	0	0	0	0	0
Listera cordata	native	native	0.2	1	0	0	0	0	1
Listera ovata	native	native	0.6	1	1	0	1	1	1
Lithospermum officinale	native	native	0.8	1	1	0	0	1	1
Littorella uniflora	native	native	0.15	0	0	0	1	0	0
Lolium multiflorum	alien	naturalized	1	1	1	0	1	1	1
Lolium perenne	native	native	0.6	1	1	1	1	1	1
Lonicera caprifolium	alien	naturalized	7	0	1	0	0	0	1
Lonicera nigra	native	native	2	0	1	1	0	1	1
Lonicera periclymenum	alien	naturalized	4	0	0	0	0	0	1
Lonicera xylosteum	native	native	3	1	1	1	0	1	1
Loranthus europaeus	native	native	1	1	0	0	0	1	1
Lotus borbasii	native	native	0.4	1	0	0	0	0	0
Lotus corniculatus	native	native	0.6	1	1	1	1	1	1
Lotus pedunculatus	native	native	1.1	1	1	0	1	1	1
Lotus tenuis	native	native	0.5	1	1	0	1	0	1
Lunaria rediviva	native	native	1.4	1	1	1	0	1	1
Lupinus polyphyllus	alien	invasive	1.6	1	1	0	0	0	1
Luzula campestris	native	native	0.2	1	1	1	1	1	1
Luzula luzulina	native	native	0.2	0	0	0	0	0	1
Luzula luzuloides	native	native	0.7	1	1	1	0	1	1
Luzula pilosa	native	native	0.3	1	1	1	1	1	1
Luzula spicata	native	native	0.3	0	0	0	0	0	0
Luzula sylvatica	native	native	0.9	1	1	0	1	1	1
Lycium barbarum	alien	invasive	3	0	1	0	0	1	1
Lycopus europaeus	native	native	0.8	1	1	0	1	1	1
Lycopus exaltatus	native	native	1.5	0	0	0	1	1	0
Lychnis coronaria	alien	naturalized	0.6	1	0	0	0	0	0
Lychnis floscuculi	native	native	0.6	1	1	0	1	1	1
Lychnis viscaria	native	native	0.8	1	1	1	0	1	1
Lysimachia nemorum	native	native	0.4	1	1	0	1	1	1
Lysimachia nummularia	native	native	0.5	1	1	1	1	1	1
Lysimachia punctata	alien	naturalized	1.2	0	1	0	0	0	1
Lysimachia thyrsiflora	native	native	0.6	1	0	0	1	1	1
Lysimachia vulgaris	native	native	1.2	1	1	0	1	1	1
Lythrum hyssopifolia	native	native	0.4	1	1	0	1	0	0
Lythrum salicaria	native	native	1.8	1	1	0	1	1	1
Lythrum virgatum	native	native	1.2	1	0	0	1	0	0
Mahonia aquifolium	alien	naturalized	2	1	0	0	0	1	0
Maianthemum bifolium	native	native	0.3	1	1	0	1	1	1
Malva alcea	native	native	1.2	0	1	0	0	1	0
Malva moschata	native	native	1	1	1	0	0	0	0
Malva neglecta	alien	naturalized	1	1	1	0	1	1	0
Malva pusilla	alien	naturalized	0.5	0	1	0	1	0	0
Malva sylvestris	alien	naturalized	1.8	0	1	0	1	0	1
Marrubium peregrinum	alien	naturalized	0.7	0	1	0	0	0	0
Matricaria discoidea	alien	naturalized	0.4	1	1	0	1	1	0
Matricaria recutita	alien	naturalized	0.5	1	1	0	1	0	0
Medicago falcata	native	native	0.8	1	1	0	0	1	1
Medicago lupulina	native	native	0.8	1	1	1	1	1	1
Medicago minima	native	native	0.2	1	1	0	0	1	0
Medicago prostrata	native	native	0.5	1	0	0	0	0	0
Medicago sativa	alien	naturalized	1	1	1	0	1	1	0
Medicago x varia	alien	naturalized	1	1	1	0	0	1	0
Melampyrum arvense	alien	naturalized	0.6	1	1	0	0	1	0
Melampyrum bohemicum	native	native	0.4	1	0	0	0	0	0
Melampyrum cristatum	native	native	0.5	1	0	0	0	1	1
Melampyrum nemorosum	native	native	0.7	1	1	1	0	1	1
Melampyrum pratense	native	native	0.5	1	1	1	1	1	1
Melampyrum sylvaticum	native	native	0.4	1	1	1	0	1	1
Melica ciliata	native	native	0.7	1	1	1	0	1	1
Melica nutans	native	native	0.6	1	1	1	0	1	1
Melica picta	native	native	0.6	1	0	1	0	1	1
Melica transsilvanica	native	native	1.2	1	1	1	0	1	1
Melica uniflora	native	native	0.5	1	1	0	0	1	1
Melilotus albus	alien	naturalized	2.5	1	1	0	1	1	0
Melilotus altissimus	native	native	1.5	1	0	0	1	0	0
Melilotus dentatus	native	native	1	1	1	0	1	0	0
Melilotus officinalis	alien	naturalized	2	1	1	1	0	1	0
Melissa officinalis	alien	naturalized	0.8	0	1	0	0	0	0
Melittis melissophyllum	native	native	0.6	1	1	0	0	1	1
Mentha aquatica	native	native	1.5	1	1	0	1	1	1
Mentha arvensis	native	native	0.8	1	1	0	1	1	1
Mentha longifolia	native	native	1.3	1	1	0	1	1	1
Mentha pulegium	native	native	0.3	1	0	0	1	0	0
Mentha x verticillata	native	native	1.1	1	0	0	1	0	1
Menyanthes trifoliata	native	native	0.3	1	0	0	1	1	1
Mercurialis annua	alien	naturalized	0.6	0	1	1	1	1	0
Mercurialis ovata	native	native	0.3	0	0	0	0	0	1
Mercurialis perennis	native	native	0.4	1	1	1	1	1	1
Meum athamanticum	native	native	0.6	1	0	0	0	0	0
Microrrhinum minus	alien	naturalized	0.4	1	1	1	1	1	0
Milium effusum	native	native	1.2	1	1	1	1	1	1
Mimulus guttatus	alien	naturalized	0.6	1	1	0	1	1	0
Mimulus moschatus	alien	naturalized	0.25	0	0	0	1	0	0
Minuartia corcontica	native	native	0.1	0	0	0	0	0	0
Minuartia rubra	native	native	0.2	1	0	0	0	0	0
Minuartia setacea	native	native	0.2	1	0	1	0	0	1
Minuartia smejkalii	native	native	0.2	0	0	1	0	0	1
Minuartia verna	native	native	0.2	0	0	0	0	0	1
Minuartia viscosa	native	native	0.1	1	0	0	0	0	0
Moehringia trinervia	native	native	0.3	1	1	1	1	1	1
Molinia caerulea	native	native	1.2	1	1	0	1	1	1
Moneses uniflora	native	native	0.2	0	0	0	0	0	1
Monotropa hypophegea	native	native	0.3	0	0	0	0	0	1
Monotropa hypopitys	native	native	0.3	0	0	0	0	0	1
Montia fontana	native	native	0.2	0	0	0	1	0	0
Muscari comosum	native	native	0.5	1	1	0	0	1	1
Muscari tenuiflorum	native	native	0.6	1	1	1	0	1	1
Mycelis muralis	native	native	0.9	1	1	1	1	1	1
Myosotis arvensis	native	native	0.6	1	1	1	1	1	1
Myosotis cespitosa	native	native	0.9	1	1	0	1	1	1
Myosotis discolor	native	native	0.4	1	1	0	0	0	1
Myosotis laxa	native	native	1.2	1	1	0	1	1	1
Myosotis ramosissima	native	native	0.4	1	1	0	0	1	1
Myosotis sparsiflora	native	native	0.5	1	1	0	0	1	1
Myosotis stenophylla	native	native	0.5	1	0	1	0	0	1
Myosotis stricta	native	native	0.3	1	1	0	0	1	1
Myosotis sylvatica	native	native	0.6	1	1	1	1	1	1
Myosoton aquaticum	native	native	1.2	1	1	0	1	1	1
Myosurus minimus	native	native	0.2	0	1	0	1	0	0
Myricaria germanica	native	native	2.2	0	0	0	0	1	0
Myriophyllum alterniflorum	native	native	1.3	0	0	0	1	0	0
Myriophyllum spicatum	native	native	2.5	0	0	0	1	0	0
Myriophyllum verticillatum	native	native	2	0	0	0	1	0	1
Myrrhis odorata	alien	naturalized	1.2	1	1	0	0	1	1
Najas marina	native	native	0.5	0	0	0	1	0	0
Najas minor	native	native	0.2	0	0	0	1	0	0
Nardus stricta	native	native	0.3	1	1	0	1	1	1
Nasturtium microphyllum	native	native	0.7	0	0	0	1	0	0
Nasturtium officinale	native	native	0.8	0	1	0	1	0	0
Neottia nidusavis	native	native	0.4	0	0	0	0	0	1
Nepeta cataria	alien	naturalized	1	0	1	0	0	0	0
Nepeta pannonica	native	native	1	1	0	0	0	1	0
Neslia paniculata	alien	naturalized	0.8	1	1	0	0	0	1
Nonea pulla	native	native	0.5	1	1	0	0	1	1
Nuphar lutea	native	native	2.5	0	0	0	1	0	1
Nymphaea alba	native	native	2	0	0	0	1	0	0
Nymphaea candida	native	native	1.7	0	0	0	1	0	0
Nymphoides peltata	native	native	1.5	0	0	0	1	0	0
Odontites luteus	native	native	0.4	1	0	0	0	0	0
Odontites vernus	native	native	0.4	1	1	0	1	1	0
Oenanthe aquatica	native	native	1.5	1	1	0	1	1	1
Oenanthe fistulosa	native	native	0.8	1	0	0	0	0	0
Oenothera biennis	alien	naturalized	2	1	1	1	1	1	1
Omphalodes scorpioides	native	native	0.4	0	1	1	1	1	1
Onobrychis arenaria	native	native	0.5	1	1	0	0	0	0
Onobrychis viciifolia	alien	naturalized	1	1	1	0	0	1	0
Ononis arvensis	native	native	0.8	1	0	0	0	0	0
Ononis spinosa	native	native	0.8	1	1	0	0	1	0
Onopordum acanthium	alien	naturalized	2.5	1	1	0	0	1	1
Ophrys apifera	native	native	0.4	1	0	0	0	0	0
Ophrys holoserica	native	native	0.4	1	0	0	0	0	0
Ophrys insectifera	native	native	0.4	1	0	0	0	0	1
Orchis mascula	native	native	0.5	1	0	0	0	0	1
Orchis militaris	native	native	0.5	1	0	0	0	0	0
Orchis morio	native	native	0.3	1	0	0	0	0	0
Orchis pallens	native	native	0.3	0	0	0	0	1	1
Orchis palustris	native	native	0.5	1	0	0	1	0	0
Orchis purpurea	native	native	0.6	1	0	0	0	1	1
Orchis ustulata	native	native	0.4	1	0	0	0	0	0
Origanum vulgare	native	native	0.7	1	1	1	0	1	1
Orlaya grandiflora	native	native	0.4	1	0	0	0	0	0
Ornithogalum umbellatum	native	native	0.3	1	1	0	0	1	1
Orobanche alba	native	native	0.7	1	1	0	0	0	0
Orobanche alsatica	native	native	0.8	1	0	0	0	0	0
Orobanche arenaria	native	native	0.6	1	0	0	0	0	0
Orobanche artemisiaecampestris	native	native	0.6	1	0	0	0	0	0
Orobanche caryophyllacea	native	native	0.6	1	0	0	0	0	1
Orobanche elatior	native	native	0.8	1	0	1	0	1	0
Orobanche flava	native	native	0.8	0	1	0	0	1	0
Orobanche lutea	native	native	0.7	1	0	0	0	0	0
Orobanche minor	alien	naturalized	0.5	1	1	0	0	0	0
Orobanche picridis	native	native	0.7	0	1	0	0	0	0
Orthilia secunda	native	native	0.3	0	0	0	0	0	1
Oxalis acetosella	native	native	0.1	1	1	1	1	1	1
Oxalis corniculata	alien	invasive	0.1	0	0	1	0	0	0
Oxalis dillenii	alien	invasive	0.25	0	1	0	0	0	1
Oxalis fontana	alien	naturalized	0.5	1	1	1	1	1	1
Oxytropis pilosa	native	native	0.4	1	1	1	0	1	1
Panicum capillare	alien	naturalized	0.5	0	1	0	0	0	0
Papaver argemone	alien	naturalized	0.5	1	1	0	0	0	1
Papaver dubium	alien	naturalized	1.2	1	1	0	0	0	1
Papaver rhoeas	alien	naturalized	0.9	1	1	1	0	1	1
Parietaria officinalis	alien	naturalized	1.2	0	1	1	0	0	1
Paris quadrifolia	native	native	0.4	1	1	0	0	1	1
Parnassia palustris	native	native	0.3	1	0	0	1	0	0
Parthenocissus inserta	alien	invasive	15	0	0	0	0	1	1
Parthenocissus quinquefolia	alien	naturalized	30	0	0	0	0	1	1
Pastinaca sativa	alien	naturalized	1	1	1	1	1	1	1
Pedicularis palustris	native	native	0.6	1	0	0	1	0	1
Pedicularis sudetica	native	native	0.3	1	0	0	0	0	0
Pedicularis sylvatica	native	native	0.2	1	0	0	1	0	0
Peplis portula	native	native	0.25	1	1	0	1	0	0
Persicaria amphibia	native	native	0.8	1	1	0	1	1	1
Persicaria hydropiper	native	native	0.6	1	1	0	1	1	1
Persicaria lapathifolia	native	native	0.8	1	1	0	1	1	1
Persicaria maculosa	native	native	0.6	1	1	0	1	0	1
Persicaria minor	native	native	0.3	1	1	0	1	1	1
Persicaria mitis	native	native	0.6	1	1	0	1	1	1
Petasites albus	native	native	0.4	1	1	0	1	1	1
Petasites hybridus	native	native	1	1	1	0	1	1	1
Petasites kablikianus	native	native	0.6	1	1	0	1	1	1
Petrorhagia prolifera	native	native	0.5	1	1	0	0	0	0
Petrorhagia saxifraga	native	native	0.3	1	0	0	0	0	0
Peucedanum alsaticum	native	native	1.5	1	1	0	0	1	1
Peucedanum carvifolia	native	native	1	0	0	0	0	0	1
Peucedanum cervaria	native	native	1.3	1	1	0	0	1	1
Peucedanum oreoselinum	native	native	1	1	0	0	0	1	1
Peucedanum ostruthium	alien	naturalized	1	1	1	0	0	0	1
Peucedanum palustre	native	native	1.5	1	0	0	1	1	1
Phalaris arundinacea	native	native	2.5	1	1	0	1	1	1
Phleum alpinum	native	native	0.5	1	0	0	0	0	0
Phleum bertolonii	native	native	0.8	1	1	0	0	0	0
Phleum phleoides	native	native	0.6	1	1	1	0	1	1
Phleum pratense	native	native	1.2	1	1	0	1	1	1
Phlomis tuberosa	native	native	1.5	1	0	0	0	1	1
Phragmites australis	native	native	4	1	1	0	1	1	1
Physalis alkekengi	alien	naturalized	0.7	0	1	0	0	0	1
Phyteuma nigrum	native	native	0.5	1	1	0	1	0	1
Phyteuma orbiculare	native	native	0.3	1	1	0	0	0	0
Phyteuma spicatum	native	native	0.8	1	1	0	0	1	1
Picea abies	native	native	50	0	0	0	0	1	1
Picris hieracioides	native	native	1	1	1	1	1	0	1
Pimpinella major	native	native	1.2	1	1	1	1	1	1
Pimpinella saxifraga	native	native	0.9	1	1	1	1	1	1
Pinguicula leptoceras	native	native	0.25	0	0	0	0	0	0
Pinguicula vulgaris	native	native	0.25	0	0	0	0	0	0
Pinus hybrid	native	native	20	0	0	0	0	0	1
Pinus mugo	native	native	3	1	1	0	0	1	1
Pinus nigra	alien	naturalized	50	0	0	0	0	1	1
Pinus strobus	alien	invasive	50	0	0	0	0	0	1
Pinus sylvestris	native	native	40	0	0	0	0	1	1
Pinus uncinata	native	native	20	0	0	0	0	0	1
Pinus x rotundata	native	native	10	0	0	0	0	0	1
Plantago arenaria	native	native	0.4	1	1	0	0	0	0
Plantago intermedia	native	native	0.3	1	1	0	1	0	1
Plantago lanceolata	native	native	0.3	1	1	1	1	1	1
Plantago major	native	native	0.2	1	1	1	1	1	1
Plantago maritima	native	native	0.3	1	0	0	1	0	0
Plantago media	native	native	0.3	1	1	1	1	1	1
Platanthera bifolia	native	native	0.5	1	1	0	0	1	1
Platanthera chlorantha	native	native	0.6	1	1	0	0	0	1
Pleurospermum austriacum	native	native	1.5	0	0	0	0	0	1
Poa alpina	native	native	0.5	0	0	0	0	0	0
Poa annua	native	native	0.3	1	1	1	1	1	1
Poa badensis	native	native	0.3	1	0	0	0	0	1
Poa bulbosa	native	native	0.4	1	1	1	0	1	1
Poa compressa	native	native	1.3	1	1	0	0	0	1
Poa chaixii	native	native	0.9	1	1	1	1	1	1
Poa nemoralis	native	native	0.8	1	1	1	1	1	1
Poa palustris	native	native	1	1	1	1	1	1	1
Poa pratensis	native	native	1.2	1	1	1	1	1	1
Poa remota	native	native	1.5	1	1	0	1	0	1
Poa supina	native	native	0.2	1	1	0	0	0	1
Poa trivialis	native	native	1	1	1	1	1	1	1
Podospermum laciniatum	native	native	0.4	1	0	0	0	0	0
Polemonium caeruleum	native	native	0.8	1	1	0	1	0	0
Polygala amara	native	native	0.3	1	0	1	0	0	0
Polygala amarella	native	native	0.3	1	0	0	0	0	1
Polygala comosa	native	native	0.4	1	0	0	0	0	1
Polygala chamaebuxus	native	native	0.3	1	0	1	0	1	1
Polygala major	native	native	0.5	1	0	0	0	1	0
Polygala multicaulis	native	native	0.3	1	0	0	0	1	0
Polygala serpyllifolia	native	native	0.3	1	0	0	0	0	0
Polygala vulgaris	native	native	0.3	1	1	1	0	1	1
Polygonatum multiflorum	native	native	0.8	1	1	0	0	1	1
Polygonatum odoratum	native	native	0.5	1	1	0	0	1	1
Polygonatum verticillatum	native	native	1	1	1	0	0	1	1
Polygonum aviculare	native	native	0.6	1	1	1	1	1	1
Populus alba	native	native	35	0	0	0	0	1	1
Populus nigra	native	native	40	0	0	0	0	1	1
Populus tremula	native	native	25	0	0	0	0	1	1
Populus x canadensis	alien	invasive	40	0	0	0	0	1	1
Portulaca oleracea	alien	invasive	0.3	0	1	0	0	0	0
Potamogeton acutifolius	native	native	1	0	0	0	1	0	0
Potamogeton alpinus	native	native	1.3	0	0	0	1	0	1
Potamogeton crispus	native	native	1.5	0	0	0	1	0	1
Potamogeton gramineus	native	native	1.2	0	0	0	1	0	0
Potamogeton lucens	native	native	2.5	0	0	0	1	0	0
Potamogeton natans	native	native	1.8	0	0	0	1	0	0
Potamogeton nodosus	native	native	2	0	0	0	1	0	0
Potamogeton obtusifolius	native	native	1.2	0	0	0	1	0	0
Potamogeton pectinatus	native	native	2	0	0	0	1	0	0
Potamogeton perfoliatus	native	native	3	0	0	0	1	0	0
Potamogeton polygonifolius	native	native	0.7	0	0	0	1	0	0
Potamogeton pusillus	native	native	1	0	0	0	1	0	0
Potamogeton trichoides	native	native	1	0	0	0	1	0	0
Potentilla alba	native	native	0.15	1	1	0	0	1	1
Potentilla anglica	native	native	0.6	1	0	0	0	0	0
Potentilla anserina	native	native	0.3	1	1	0	1	0	1
Potentilla argentea	native	native	0.6	1	1	1	1	1	1
Potentilla aurea	native	native	0.3	1	1	0	0	0	1
Potentilla collina	native	native	0.3	1	0	0	0	0	0
Potentilla crantzii	native	native	0.3	0	0	0	0	0	1
Potentilla erecta	native	native	0.5	1	1	1	1	1	1
Potentilla heptaphylla	native	native	0.2	1	1	1	0	1	1
Potentilla incana	native	native	0.15	1	1	1	0	1	1
Potentilla inclinata	native	native	0.6	1	1	0	0	1	1
Potentilla norvegica	native	native	0.7	1	1	0	1	0	0
Potentilla palustris	native	native	1	1	0	0	1	1	1
Potentilla patula	native	native	0.2	0	0	0	0	0	1
Potentilla pusilla	native	native	0.15	1	1	0	0	0	1
Potentilla recta	native	native	0.8	1	1	0	0	1	1
Potentilla reptans	native	native	1	1	1	1	1	1	1
Potentilla rupestris	native	native	0.5	0	0	0	0	0	1
Potentilla supina	native	native	0.6	1	1	0	1	0	0
Potentilla tabernaemontani	native	native	0.2	1	1	1	1	1	1
Prenanthes purpurea	native	native	1.6	1	1	0	0	1	1
Primula elatior	native	native	0.3	1	1	0	1	1	1
Primula minima	native	native	0.03	1	0	0	0	0	0
Primula veris	native	native	0.2	1	1	1	0	1	1
Prunella grandiflora	native	native	0.4	1	1	0	0	1	1
Prunella laciniata	native	native	0.3	1	0	0	0	1	1
Prunella vulgaris	native	native	0.3	1	1	0	1	1	1
Prunus avium	native	native	35	0	0	0	0	1	1
Prunus cerasifera	alien	invasive	10	0	0	0	0	1	1
Prunus cerasus	alien	naturalized	15	0	0	0	0	1	1
Prunus domestica	alien	naturalized	10	0	0	0	0	1	0
Prunus fruticosa	native	native	1.5	1	1	0	0	1	1
Prunus insititia	alien	naturalized	10	0	0	0	0	0	0
Prunus mahaleb	native	native	15	0	0	0	0	1	1
Prunus padus	native	native	20	0	0	0	0	1	1
Prunus serotina	alien	invasive	25	0	0	0	0	0	1
Prunus spinosa	native	native	3	1	1	1	1	1	1
Prunus tenella	native	native	1.5	0	0	0	0	1	0
Pseudofumaria alba	alien	naturalized	0.3	0	0	1	0	0	0
Pseudofumaria lutea	alien	naturalized	0.3	0	0	1	0	0	0
Pseudognaphalium luteoalbum	native	native	0.7	0	0	0	1	0	0
Pseudolysimachion maritimum	native	native	1.8	1	1	0	1	0	0
Pseudolysimachion orchideum	native	native	0.7	1	0	0	0	0	0
Pseudolysimachion spicatum	native	native	0.5	1	1	1	0	1	1
Pseudorchis albida	native	native	0.4	1	0	0	0	0	0
Pseudotsuga menziesii	alien	naturalized	70	0	0	0	0	0	1
Puccinellia distans	native	native	0.4	1	1	0	1	0	0
Pulicaria dysenterica	native	native	0.6	1	1	0	1	0	0
Pulicaria vulgaris	native	native	0.3	1	1	0	1	0	0
Pulmonaria angustifolia	native	native	0.3	1	1	0	1	0	1
Pulmonaria mollis	native	native	0.5	1	1	0	1	1	1
Pulmonaria officinalis	native	native	0.4	1	1	1	0	1	1
Pulsatilla alpina	native	native	0.3	1	0	0	0	1	0
Pulsatilla grandis	native	native	0.3	1	0	0	0	0	1
Pulsatilla patens	native	native	0.3	1	0	1	0	1	1
Pulsatilla pratensis	native	native	0.2	1	0	0	0	1	1
Pyrola chlorantha	native	native	0.3	0	0	0	0	0	1
Pyrola media	native	native	0.3	0	0	0	0	0	1
Pyrola minor	native	native	0.3	0	0	0	0	0	1
Pyrola rotundifolia	native	native	0.3	0	0	0	0	0	1
Pyrus communis	alien	naturalized	15	0	0	0	0	1	1
Pyrus pyraster	native	native	20	0	0	0	0	1	1
Quercus cerris	native	native	30	0	0	0	0	0	0
Quercus petraea	native	native	30	0	0	0	0	1	1
Quercus pubescens	native	native	20	0	0	0	0	1	1
Quercus robur	native	native	40	0	0	0	0	1	1
Quercus rubra	alien	invasive	45	0	0	0	0	0	1
Radiola linoides	native	native	0.12	0	0	0	1	0	0
Ranunculus aconitifolius	native	native	0.9	1	0	0	0	0	1
Ranunculus acris	native	native	1	1	1	0	1	1	1
Ranunculus aquatilis	native	native	1.5	0	1	0	1	0	0
Ranunculus arvensis	alien	naturalized	0.5	0	1	0	0	0	0
Ranunculus auricomus	native	native	0.5	1	1	0	1	1	1
Ranunculus bulbosus	native	native	0.4	1	1	0	0	1	0
Ranunculus calthifolia	native	native	0.2	0	1	0	0	1	1
Ranunculus circinatus	native	native	2.5	0	0	0	1	0	0
Ranunculus ficaria	native	native	0.2	1	1	0	1	1	1
Ranunculus flammula	native	native	0.5	1	1	0	1	1	1
Ranunculus fluitans	native	native	6	0	0	0	1	0	0
Ranunculus illyricus	native	native	0.5	1	1	0	0	0	1
Ranunculus lanuginosus	native	native	0.8	1	1	0	1	1	1
Ranunculus lingua	native	native	1.2	0	0	0	1	1	1
Ranunculus nemorosus	native	native	0.6	1	1	0	0	1	1
Ranunculus platanifolius	native	native	1.2	1	1	0	0	1	1
Ranunculus polyanthemos	native	native	0.8	1	1	0	1	1	1
Ranunculus repens	native	native	0.7	1	1	1	1	1	1
Ranunculus rionii	native	native	0.8	0	0	0	1	0	0
Ranunculus sardous	native	native	0.5	1	1	0	1	0	0
Ranunculus sceleratus	native	native	1	1	1	0	1	0	1
Ranunculus trichophyllus	native	native	1	0	0	0	1	0	0
Raphanus raphanistrum	alien	naturalized	0.8	1	1	0	1	0	0
Rapistrum perenne	native	native	0.8	1	1	1	0	1	1
Reseda lutea	alien	naturalized	0.6	1	1	1	0	1	1
Reseda luteola	alien	naturalized	1.5	1	1	0	0	0	0
Rhamnus cathartica	native	native	4	1	1	1	0	1	1
Rhinanthus alectorolophus	native	native	0.8	1	1	0	0	0	0
Rhinanthus major	native	native	1.2	1	1	0	0	0	0
Rhinanthus minor	native	native	0.6	1	1	0	1	0	0
Rhinanthus pulcher	native	native	0.5	1	0	0	0	0	0
Rhynchospora alba	native	native	0.5	1	0	0	1	0	0
Rhynchospora fusca	native	native	0.4	0	0	0	0	0	0
Ribes alpinum	native	native	1.5	1	1	1	0	1	1
Ribes nigrum	native	native	1.5	0	1	0	1	0	1
Ribes petraeum	native	native	2	1	0	0	0	0	0
Ribes rubrum	alien	naturalized	2	0	1	0	0	1	1
Ribes uvacrispa	native	native	1.5	1	1	1	0	1	1
Robinia pseudoacacia	alien	invasive	30	0	0	0	0	1	1
Roegneria canina	native	native	1.2	1	1	1	1	1	1
Rorippa amphibia	native	native	1	1	1	0	1	1	1
Rorippa anceps	native	native	1	1	1	0	1	0	0
Rorippa austriaca	native	native	0.8	1	1	0	1	0	0
Rorippa palustris	native	native	0.6	1	1	0	1	0	1
Rorippa sylvestris	native	native	0.5	1	1	0	1	1	1
Rosa arvensis	native	native	1.5	0	0	0	0	1	1
Rosa canina	native	native	3	1	1	1	1	1	1
Rosa gallica	native	native	1	1	0	0	0	1	1
Rosa jundzillii	native	native	2	0	0	0	0	1	1
Rosa majalis	native	native	1.5	0	0	0	0	1	0
Rosa pendulina	native	native	2	1	0	1	1	1	1
Rosa rubiginosa	native	native	2	1	0	1	0	1	1
Rosa spinosissima	native	native	1	1	0	0	0	1	1
Rubus caesius	native	native	0.6	1	1	1	1	1	1
Rubus fruticosus	native	native	2	1	1	1	1	1	1
Rubus chamaemorus	native	native	0.3	0	0	0	0	0	0
Rubus idaeus	native	native	2	1	1	1	1	1	1
Rubus saxatilis	native	native	0.3	1	0	1	1	1	1
Rudbeckia laciniata	alien	invasive	2.5	0	1	0	1	0	1
Rumex acetosa	native	native	1	1	1	1	1	1	1
Rumex acetosella	native	native	0.4	1	1	1	1	1	1
Rumex alpinus	alien	invasive	1.2	1	1	0	0	0	1
Rumex aquaticus	native	native	2	1	1	0	1	1	1
Rumex arifolius	native	native	1	1	1	0	1	1	1
Rumex conglomeratus	native	native	0.9	1	1	0	1	0	1
Rumex crispus	native	native	1	1	1	1	1	1	0
Rumex hydrolapathum	native	native	2.5	1	1	0	1	1	1
Rumex maritimus	native	native	0.7	1	1	0	1	1	1
Rumex obtusifolius	native	native	1.2	1	1	0	1	1	1
Rumex palustris	native	native	1	0	0	0	1	0	0
Rumex patientia	alien	naturalized	2	0	1	0	0	0	0
Rumex sanguineus	native	native	1.2	1	1	0	1	1	1
Rumex stenophyllus	native	native	1	0	1	0	1	0	0
Rumex thyrsiflorus	alien	naturalized	1.2	1	1	0	0	1	0
Sagina apetala	native	native	0.1	1	0	0	0	0	0
Sagina nodosa	native	native	0.2	0	1	0	1	0	0
Sagina procumbens	native	native	0.05	1	1	1	1	0	1
Sagina saginoides	native	native	0.1	1	0	0	1	0	0
Sagittaria latifolia	alien	naturalized	1.5	0	0	0	1	0	0
Sagittaria sagittifolia	native	native	1	0	0	0	1	0	0
Salicornia europaea	native	native	0.3	1	0	0	0	0	0
Salix alba	native	native	30	0	0	0	0	1	1
Salix appendiculata	native	native	5	0	0	0	0	0	0
Salix aurita	native	native	3	1	1	0	1	1	1
Salix caprea	native	native	12	0	0	0	0	1	1
Salix cinerea	native	native	5	1	1	0	1	1	1
Salix daphnoides	native	native	12	0	0	0	0	1	0
Salix eleagnos	native	native	12	0	0	0	0	1	0
Salix fragilis	native	native	15	0	0	0	0	1	1
Salix hastata	native	native	2	0	0	0	0	0	0
Salix herbacea	native	native	0.1	1	0	0	0	0	0
Salix lapponum	native	native	1.5	0	0	0	0	0	0
Salix myrtilloides	native	native	0.8	0	0	0	0	0	0
Salix pentandra	native	native	15	0	0	0	0	1	1
Salix purpurea	native	native	6	1	1	0	1	1	1
Salix repens	native	native	1.5	1	0	0	1	1	0
Salix silesiaca	native	native	6	0	0	0	0	1	1
Salix triandra	native	native	6	0	1	0	1	1	1
Salix viminalis	native	native	8	1	1	0	1	1	1
Salsola kali	native	native	0.6	1	1	0	0	0	0
Salvia glutinosa	native	native	1	1	1	0	1	1	1
Salvia nemorosa	native	native	0.9	1	1	0	0	1	1
Salvia pratensis	native	native	0.8	1	1	1	0	1	1
Salvia verticillata	native	native	1	1	1	1	0	1	1
Sambucus ebulus	alien	naturalized	2	1	1	0	0	1	0
Sambucus nigra	native	native	7	1	1	1	1	1	1
Sambucus racemosa	native	native	3	1	1	1	1	1	1
Samolus valerandi	native	native	0.4	1	0	0	1	0	0
Sanguisorba minor	native	native	1.2	1	1	1	0	1	1
Sanguisorba officinalis	native	native	1.2	1	1	0	1	1	1
Sanicula europaea	native	native	0.4	1	1	0	0	1	1
Saponaria officinalis	alien	naturalized	0.8	1	1	0	1	1	1
Saxifraga bulbifera	native	native	0.4	1	0	0	0	0	1
Saxifraga granulata	native	native	0.4	1	1	0	0	1	1
Saxifraga oppositifolia	native	native	0.05	0	0	0	0	0	0
Saxifraga paniculata	native	native	0.3	1	0	1	0	1	1
Saxifraga rosacea	native	native	0.3	1	0	1	0	0	1
Saxifraga tridactylites	native	native	0.15	1	1	0	0	0	1
Scabiosa canescens	native	native	0.6	1	0	0	0	1	1
Scabiosa columbaria	native	native	0.9	1	0	1	0	1	0
Scabiosa lucida	native	native	0.8	1	0	0	0	0	0
Scabiosa ochroleuca	native	native	0.7	1	1	1	0	1	1
Scilla drunensis	native	native	0.2	0	1	0	0	0	1
Scirpoides holoschoenus	native	native	1	1	0	0	0	0	0
Scirpus radicans	native	native	1	0	0	0	1	0	0
Scirpus sylvaticus	native	native	1	1	1	0	1	1	1
Scleranthus annuus	native	native	0.25	1	1	0	1	0	0
Scleranthus perennis	native	native	0.2	1	1	1	1	1	1
Scleranthus polycarpos	native	native	0.2	1	1	0	0	0	0
Sclerochloa dura	alien	naturalized	0.15	1	1	0	0	0	0
Scorzonera austriaca	native	native	0.4	1	0	0	0	1	1
Scorzonera cana	native	native	0.4	1	1	0	0	0	0
Scorzonera hispanica	native	native	1	1	0	0	0	1	1
Scorzonera humilis	native	native	0.5	1	1	0	1	0	1
Scorzonera parviflora	native	native	0.5	1	0	0	1	0	0
Scorzonera purpurea	native	native	0.6	1	0	0	0	0	0
Scrophularia nodosa	native	native	1	1	1	1	1	1	1
Scrophularia scopolii	native	native	0.7	1	1	0	0	0	1
Scrophularia umbrosa	native	native	1	1	1	0	1	0	1
Scutellaria galericulata	native	native	0.7	1	1	0	1	1	1
Scutellaria hastifolia	native	native	0.4	1	1	0	1	1	1
Securigera varia	native	native	1.2	1	1	1	0	1	1
Sedum acre	native	native	0.2	1	1	1	0	1	1
Sedum album	native	native	0.2	1	1	1	0	1	1
Sedum alpestre	native	native	0.1	0	0	0	0	0	0
Sedum hispanicum	alien	naturalized	0.1	0	0	1	0	0	0
Sedum hybridum	alien	naturalized	0.2	0	0	0	0	1	0
Sedum reflexum	native	native	0.3	1	1	1	0	1	1
Sedum sexangulare	native	native	0.2	1	1	1	0	1	1
Sedum spurium	alien	naturalized	0.25	1	1	1	0	0	0
Sedum telephium	native	native	0.8	1	1	1	0	1	1
Sedum villosum	native	native	0.2	1	0	0	0	0	0
Selinum carvifolia	native	native	0.8	1	1	0	1	1	1
Sempervivum tectorum	alien	naturalized	0.3	0	1	1	0	0	0
Senecio aquaticus	native	native	0.6	1	0	0	1	0	0
Senecio erraticus	native	native	0.8	1	1	0	1	0	1
Senecio erucifolius	native	native	1.2	1	0	0	0	0	1
Senecio jacobaea	native	native	1	1	1	1	0	1	1
Senecio ovatus	native	native	1.5	1	1	1	1	1	1
Senecio paludosus	native	native	2	1	0	0	1	0	0
Senecio sarracenicus	native	native	2	0	1	0	1	0	0
Senecio subalpinus	native	native	0.7	0	0	0	0	0	1
Senecio sylvaticus	native	native	0.6	1	1	1	1	1	1
Senecio umbrosus	native	native	1.5	0	0	0	0	0	0
Senecio vernalis	alien	naturalized	0.5	1	1	0	0	0	0
Senecio viscosus	native	native	0.6	1	1	1	1	1	1
Senecio vulgaris	alien	naturalized	0.5	1	1	0	1	1	1
Serratula lycopifolia	native	native	1.2	1	0	0	0	0	0
Serratula tinctoria	native	native	1	1	1	0	1	1	1
Seseli annuum	native	native	0.6	1	0	0	0	1	1
Seseli hippomarathrum	native	native	0.6	1	1	1	0	1	1
Seseli libanotis	native	native	1.2	1	1	0	0	1	1
Seseli osseum	native	native	1.5	1	1	1	0	1	1
Seseli pallasii	native	native	1.2	1	0	0	0	0	0
Sesleria albicans	native	native	0.5	1	0	1	1	0	0
Sesleria caerulea	native	native	0.5	1	0	1	0	1	1
Setaria faberi	alien	naturalized	2	0	1	0	0	0	0
Setaria pumila	alien	naturalized	0.4	1	1	1	1	0	1
Setaria verticillata	alien	naturalized	0.6	0	1	0	1	0	0
Setaria viridis	alien	naturalized	2.5	1	1	1	1	0	0
Sherardia arvensis	alien	naturalized	0.4	1	1	0	0	0	0
Scheuchzeria palustris	native	native	0.2	0	0	0	0	0	0
Schoenoplectus lacustris	native	native	3	1	0	0	1	0	0
Schoenoplectus tabernaemontani	native	native	1.5	1	0	0	1	0	0
Schoenus ferrugineus	native	native	0.6	0	0	0	0	0	0
Schoenus nigricans	native	native	0.8	0	0	0	0	0	0
Silaum silaus	native	native	1	1	1	0	1	1	1
Silene dichotoma	alien	naturalized	0.5	1	0	0	0	0	0
Silene dioica	native	native	0.7	1	1	1	1	1	1
Silene latifolia	alien	naturalized	0.8	1	1	1	1	1	1
Silene nemoralis	native	native	0.8	1	0	1	0	1	1
Silene noctiflora	alien	naturalized	0.8	1	1	0	0	1	0
Silene nutans	native	native	0.5	1	1	1	0	1	1
Silene otites	native	native	1	1	1	1	0	1	1
Silene viscosa	native	native	1	1	1	0	0	0	1
Silene vulgaris	native	native	1	1	1	1	1	1	1
Sinapis arvensis	alien	naturalized	0.8	1	1	0	1	0	1
Sisymbrium altissimum	alien	naturalized	1.5	1	1	0	1	0	1
Sisymbrium loeselii	alien	invasive	2.3	1	1	1	1	1	1
Sisymbrium officinale	alien	naturalized	1.3	1	1	1	1	1	1
Sisymbrium orientale	native	native	0.8	1	1	0	0	1	0
Sisymbrium strictissimum	alien	naturalized	2	0	1	0	0	1	1
Sisyrinchium montanum	alien	naturalized	0.3	0	0	0	0	0	0
Sium latifolium	native	native	1.5	1	0	0	1	0	1
Solanum dulcamara	native	native	3	1	1	0	1	1	1
Solanum nigrum	alien	naturalized	0.7	0	1	0	1	0	1
Soldanella montana	native	native	0.2	1	1	0	0	1	1
Solidago canadensis	alien	invasive	1.5	1	1	1	1	1	1
Solidago gigantea	alien	invasive	1.7	1	1	1	1	1	1
Solidago virgaurea	native	native	1	1	1	1	1	1	1
Sonchus arvensis	native	native	1.5	1	1	1	1	0	0
Sonchus asper	alien	naturalized	1	1	1	1	1	1	1
Sonchus oleraceus	alien	naturalized	1	1	1	1	1	1	0
Sonchus palustris	native	native	3	1	1	0	1	0	0
Sorbus aria	native	native	8	0	0	0	0	1	1
Sorbus aucuparia	native	native	12	0	0	0	0	1	1
Sorbus latifolia	native	native	6	0	0	0	0	1	1
Sorbus sudetica	native	native	1.5	1	0	0	0	1	0
Sorbus torminalis	native	native	12	0	0	0	0	1	1
Sparganium emersum	native	native	0.6	0	1	0	1	1	1
Sparganium erectum	native	native	1.5	1	1	0	1	1	1
Sparganium natans	native	native	0.3	0	0	0	1	0	0
Spergula arvensis	alien	naturalized	0.5	1	1	0	1	0	0
Spergula morisonii	native	native	0.3	1	1	1	0	0	0
Spergularia echinosperma	native	native	0.1	1	1	0	1	0	0
Spergularia media	native	native	0.3	1	1	0	0	0	0
Spergularia rubra	native	native	0.2	1	1	0	1	1	0
Spergularia salina	native	native	0.2	1	1	0	1	0	0
Spiraea salicifolia	native	native	2	1	1	0	0	1	1
Spirodela polyrhiza	native	native	0.01	1	0	0	1	1	1
Stachys alpina	native	native	1	0	1	0	0	1	1
Stachys annua	alien	naturalized	0.45	1	1	0	0	0	0
Stachys germanica	native	native	1	1	0	0	0	0	0
Stachys palustris	native	native	1	1	1	0	1	1	1
Stachys recta	native	native	0.7	1	1	1	0	1	1
Stachys sylvatica	native	native	1.2	1	1	0	1	1	1
Staphylea pinnata	native	native	5	0	1	0	0	0	1
Stellaria alsine	native	native	0.4	1	1	0	1	1	1
Stellaria graminea	native	native	0.6	1	1	0	1	1	1
Stellaria holostea	native	native	0.3	1	1	1	1	1	1
Stellaria longifolia	native	native	0.3	0	0	0	1	0	1
Stellaria media	native	native	0.4	1	1	1	1	1	1
Stellaria nemorum	native	native	0.8	1	1	1	1	1	1
Stellaria palustris	native	native	0.45	1	1	0	1	1	1
Stipa borysthenica	native	native	0.8	1	0	0	0	0	0
Stipa capillata	native	native	1	1	1	1	0	1	1
Stipa dasyphylla	native	native	0.8	1	0	0	0	0	0
Stipa glabrata	native	native	0.8	1	0	0	0	0	0
Stipa pennata	native	native	0.7	1	1	0	0	1	1
Stipa pulcherrima	native	native	1	1	0	0	0	1	1
Stipa smirnovii	native	native	0.8	1	0	0	0	0	0
Stipa tirsa	native	native	1	1	0	0	0	0	0
Stratiotes aloides	native	native	0.5	0	0	0	1	0	0
Streptopus amplexifolius	native	native	0.9	1	1	0	0	1	1
Suaeda prostrata	native	native	0.4	1	0	0	0	0	0
Succisa pratensis	native	native	0.8	1	0	0	1	0	1
Swertia perennis	native	native	0.6	0	0	0	0	0	0
Symphoricarpos albus	alien	invasive	2.5	1	1	0	0	0	1
Symphytum bohemicum	native	native	0.7	1	0	0	1	1	1
Symphytum officinale	native	native	1	1	1	1	1	1	1
Symphytum tuberosum	native	native	0.4	1	1	0	1	1	1
Syringa vulgaris	alien	naturalized	7	0	0	0	0	1	1
Tanacetum corymbosum	native	native	1.2	1	1	1	0	1	1
Tanacetum parthenium	alien	naturalized	0.6	0	1	1	0	1	1
Tanacetum vulgare	alien	naturalized	1.2	1	1	1	1	1	1
Taraxacum bessarabicum	native	native	0.2	1	0	0	0	0	0
Taraxacum sect. Alpestria	native	native	0.3	1	0	0	0	0	0
Taraxacum sect. Erythrosperma	native	native	0.2	1	1	1	0	1	1
Taraxacum sect. Palustria	native	native	0.3	1	1	0	1	0	1
Taraxacum sect. Ruderalia	native	native	0.5	1	1	1	1	1	1
Taraxacum serotinum	native	native	0.4	1	1	0	0	0	0
Taxus baccata	native	native	20	0	0	0	0	1	1
Teesdalia nudicaulis	native	native	0.3	1	1	0	0	0	0
Telekia speciosa	alien	invasive	1.5	0	0	0	0	0	1
Tephroseris crispa	native	native	0.6	1	1	0	1	0	1
Tephroseris integrifolia	native	native	0.6	1	0	0	0	1	1
Tetragonolobus maritimus	native	native	0.5	1	1	0	1	1	0
Teucrium botrys	native	native	0.4	1	0	1	0	1	1
Teucrium chamaedrys	native	native	0.4	1	1	1	0	1	1
Teucrium montanum	native	native	0.3	1	0	0	0	1	0
Teucrium scordium	native	native	0.5	1	0	0	1	0	0
Thalictrum aquilegiifolium	native	native	1.2	1	1	0	1	1	1
Thalictrum flavum	native	native	2	1	0	0	1	0	0
Thalictrum foetidum	native	native	0.5	1	0	0	0	0	0
Thalictrum lucidum	native	native	1.8	1	1	0	1	0	0
Thalictrum minus	native	native	1.5	1	1	1	0	1	1
Thalictrum simplex	native	native	1.5	0	0	0	0	0	0
Thesium alpinum	native	native	0.4	1	0	0	0	0	0
Thesium arvense	native	native	0.4	1	0	0	0	0	0
Thesium bavarum	native	native	0.7	1	0	0	0	0	1
Thesium dollineri	native	native	0.2	1	0	0	0	0	0
Thesium ebracteatum	native	native	0.3	1	0	0	0	0	0
Thesium linophyllon	native	native	0.6	1	0	0	0	1	1
Thesium pyrenaicum	native	native	0.4	1	0	0	0	0	0
Thlaspi arvense	alien	naturalized	0.6	1	1	0	1	0	1
Thlaspi caerulescens	native	native	0.3	1	1	0	0	1	1
Thlaspi montanum	native	native	0.2	1	0	1	0	1	1
Thlaspi perfoliatum	native	native	0.3	1	1	1	0	1	1
Thymelaea passerina	native	native	0.3	0	1	0	0	0	0
Thymus alpestris	native	native	0.15	1	0	0	0	0	0
Thymus glabrescens	native	native	28	1	1	1	0	1	1
Thymus pannonicus	native	native	0.4	1	1	1	0	1	1
Thymus praecox	native	native	0.2	1	1	1	0	1	1
Thymus pulegioides	native	native	0.4	1	1	1	1	1	1
Thymus pulcherrimus	native	native	0.2	0	0	0	0	0	0
Thymus serpyllum	native	native	0.1	1	0	1	0	1	1
Tilia cordata	native	native	30	0	0	0	0	1	1
Tilia platyphyllos	native	native	35	0	0	0	0	1	1
Tofieldia calyculata	native	native	0.5	1	0	0	0	0	0
Torilis arvensis	alien	naturalized	1	0	1	0	0	1	0
Torilis japonica	native	native	1	1	1	1	1	1	1
Tragopogon dubius	alien	naturalized	0.8	1	1	1	0	0	0
Tragopogon orientalis	native	native	0.8	1	1	0	0	0	1
Tragopogon pratensis	native	native	0.8	1	1	0	0	1	0
Trapa natans	native	native	3	0	0	0	1	0	0
Traunsteinera globosa	native	native	0.6	1	0	0	0	0	0
Trientalis europaea	native	native	0.2	1	1	0	1	1	1
Trifolium alpestre	native	native	0.5	1	1	1	0	1	1
Trifolium arvense	native	native	0.3	1	1	1	1	1	1
Trifolium aureum	native	native	0.5	1	1	0	0	1	0
Trifolium campestre	native	native	0.3	1	1	1	1	1	1
Trifolium dubium	native	native	0.4	1	1	0	1	1	0
Trifolium fragiferum	native	native	0.3	1	1	0	1	0	0
Trifolium hybridum	alien	naturalized	0.9	1	1	0	1	0	1
Trifolium medium	native	native	0.5	1	1	0	1	1	1
Trifolium montanum	native	native	0.7	1	1	0	0	1	1
Trifolium ochroleucon	native	native	0.4	1	0	0	0	1	1
Trifolium pratense	native	native	0.4	1	1	0	1	1	0
Trifolium repens	native	native	0.3	1	1	0	1	1	1
Trifolium retusum	native	native	0.3	1	1	0	0	0	0
Trifolium rubens	native	native	0.8	1	1	0	0	0	1
Trifolium spadiceum	native	native	0.4	1	0	0	0	0	0
Trifolium striatum	native	native	0.3	1	1	0	0	0	0
Triglochin maritimum	native	native	0.2	1	0	0	0	0	0
Triglochin palustre	native	native	0.5	1	0	0	1	0	0
Trigonella monspeliaca	native	native	0.3	1	0	0	0	0	0
Trichophorum alpinum	native	native	0.4	0	0	0	1	1	0
Trichophorum cespitosum	native	native	0.5	1	0	0	0	0	1
Trinia glauca	native	native	0.4	1	0	0	0	0	0
Tripleurospermum perforatum	alien	naturalized	0.7	1	1	1	1	1	1
Trisetum flavescens	native	native	0.8	1	1	1	1	1	1
Trollius europaeus	native	native	1	1	1	0	1	1	1
Tussilago farfara	native	native	0.3	1	1	1	1	1	1
Typha angustifolia	native	native	3	1	1	0	1	1	1
Typha latifolia	native	native	2.5	1	1	0	1	0	1
Typha laxmannii	alien	naturalized	1.2	0	0	0	1	0	0
Typha shuttleworthii	native	native	1.5	0	0	0	1	0	0
Ulmus glabra	native	native	40	0	0	0	0	1	1
Ulmus laevis	native	native	35	0	0	0	0	1	1
Ulmus minor	native	native	30	0	0	0	0	1	1
Urtica dioica	native	native	1.5	1	1	1	1	1	1
Urtica urens	alien	naturalized	0.7	1	1	0	1	0	0
Utricularia australis	native	native	1.5	0	0	0	1	1	1
Utricularia bremii	native	native	0.6	0	0	0	1	0	0
Utricularia intermedia	native	native	0.5	0	0	0	1	0	0
Utricularia minor	native	native	0.5	0	0	0	1	0	0
Utricularia ochroleuca	native	native	0.5	0	0	0	1	1	0
Utricularia vulgaris	native	native	2.5	0	0	0	1	0	0
Vaccinium myrtillus	native	native	0.6	1	1	1	1	1	1
Vaccinium oxycoccos	native	native	0.1	1	0	0	1	0	1
Vaccinium uliginosum	native	native	0.5	1	0	0	0	1	1
Vaccinium vitisidaea	native	native	0.3	1	1	1	1	1	1
Valeriana dioica	native	native	0.5	1	1	0	1	1	1
Valeriana officinalis	native	native	2	1	1	1	1	1	1
Valeriana procurrens	native	native	1.4	1	1	0	1	0	1
Valeriana sambucifolia	native	native	0.9	1	1	1	1	1	1
Valeriana simplicifolia	native	native	0.6	1	1	0	1	0	1
Valeriana tripteris	native	native	0.5	1	0	1	0	0	1
Valeriana wallrothii	native	native	1.3	1	0	1	0	1	1
Valerianella carinata	native	native	0.4	1	1	0	0	1	0
Valerianella dentata	alien	naturalized	0.4	1	1	1	0	0	1
Valerianella locusta	native	native	0.5	1	1	0	0	1	1
Valerianella rimosa	alien	naturalized	0.5	0	1	0	0	0	0
Veratrum album	native	native	1.7	1	1	0	1	1	1
Veratrum nigrum	native	native	1.5	1	0	0	0	0	0
Verbascum blattaria	native	native	1.3	0	1	0	0	0	0
Verbascum densiflorum	native	native	2.5	1	1	1	1	0	1
Verbascum chaixii	native	native	1.3	1	1	0	0	1	1
Verbascum lychnitis	native	native	1.4	1	1	1	0	1	1
Verbascum nigrum	native	native	1.4	1	1	1	1	1	1
Verbascum phlomoides	native	native	1.5	1	1	0	0	0	1
Verbascum phoeniceum	native	native	0.7	1	1	0	0	1	1
Verbascum speciosum	native	native	2	1	1	0	0	0	0
Verbascum thapsus	native	native	1.5	1	1	1	1	1	1
Verbena officinalis	alien	naturalized	0.7	1	1	0	0	0	1
Veronica agrestis	alien	naturalized	0.15	0	1	0	0	0	0
Veronica anagallisaquatica	native	native	0.7	1	1	0	1	1	1
Veronica anagalloides	native	native	0.3	0	0	0	1	0	0
Veronica arvensis	alien	naturalized	0.3	1	1	1	1	0	1
Veronica austriaca	native	native	0.5	1	0	0	0	0	0
Veronica beccabunga	native	native	0.4	1	1	0	1	1	1
Veronica catenata	native	native	0.7	1	0	0	1	0	0
Veronica dillenii	native	native	0.2	1	1	1	0	1	1
Veronica filiformis	alien	naturalized	0.15	1	1	0	0	0	0
Veronica hederifolia	native	native	0.15	1	1	1	1	1	1
Veronica chamaedrys	native	native	0.3	1	1	1	1	1	1
Veronica montana	native	native	0.15	1	1	0	1	0	1
Veronica officinalis	native	native	0.4	1	1	1	1	1	1
Veronica opaca	alien	naturalized	0.15	0	1	0	0	0	0
Veronica peregrina	alien	naturalized	0.3	0	1	0	1	0	0
Veronica persica	alien	naturalized	0.15	1	1	1	1	1	0
Veronica polita	alien	naturalized	0.15	1	1	0	1	1	0
Veronica praecox	native	native	0.15	1	1	0	0	0	1
Veronica prostrata	native	native	0.15	1	1	0	0	1	1
Veronica scutellata	native	native	0.5	1	1	0	1	0	1
Veronica serpyllifolia	native	native	0.3	1	1	0	1	0	1
Veronica teucrium	native	native	0.9	1	0	1	0	1	1
Veronica triloba	alien	naturalized	0.2	0	1	0	0	0	0
Veronica triphyllos	alien	naturalized	0.15	1	1	0	0	0	0
Veronica verna	native	native	0.2	1	1	0	0	0	1
Viburnum lantana	native	native	3	1	0	0	0	1	1
Viburnum opulus	native	native	5	1	1	0	1	1	1
Vicia angustifolia	alien	naturalized	0.8	1	1	0	1	1	1
Vicia cassubica	native	native	0.8	0	0	0	0	1	1
Vicia cracca	native	native	1.5	1	1	1	1	1	1
Vicia dumetorum	native	native	2	1	0	0	0	1	1
Vicia hirsuta	native	native	0.8	1	1	1	1	1	1
Vicia lathyroides	native	native	0.4	1	1	0	0	0	0
Vicia oreophila	native	native	0.3	1	0	0	0	0	0
Vicia pannonica	alien	naturalized	0.7	1	1	0	0	0	0
Vicia pisiformis	native	native	2	0	1	0	0	1	1
Vicia sativa	alien	naturalized	0.9	1	1	0	1	1	0
Vicia sepium	native	native	0.7	1	1	0	1	1	1
Vicia sylvatica	native	native	2	1	1	1	0	1	1
Vicia tenuifolia	native	native	1.5	1	1	0	0	1	1
Vicia tetrasperma	native	native	0.6	1	1	1	1	1	1
Vicia villosa	alien	naturalized	1.2	1	1	0	0	1	0
Vinca minor	native	native	1.2	0	1	0	0	0	1
Vincetoxicum hirundinaria	native	native	1.2	1	1	1	0	1	1
Viola alba	native	native	0.2	0	0	0	0	0	1
Viola ambigua	native	native	0.2	1	1	0	0	1	0
Viola arvensis	native	native	0.3	1	1	1	1	1	1
Viola biflora	native	native	0.2	1	1	1	1	1	1
Viola canina	native	native	0.2	1	1	1	1	1	1
Viola collina	native	native	0.2	1	1	1	0	1	1
Viola elatior	native	native	0.5	1	0	0	0	0	0
Viola hirta	native	native	0.3	1	1	1	1	1	1
Viola lutea	native	native	0.3	1	0	0	0	0	0
Viola mirabilis	native	native	0.3	1	1	0	0	1	1
Viola odorata	alien	naturalized	0.15	1	1	1	0	1	1
Viola palustris	native	native	0.2	1	1	0	1	1	1
Viola pumila	native	native	0.3	1	0	0	1	0	0
Viola reichenbachiana	native	native	0.2	1	1	1	1	1	1
Viola riviniana	native	native	0.4	1	1	1	1	1	1
Viola rupestris	native	native	0.1	1	0	1	0	0	1
Viola stagnina	native	native	0.3	1	0	0	1	0	0
Viola suavis	alien	naturalized	0.15	1	1	0	0	0	1
Viola tricolor	native	native	0.35	1	1	1	0	1	1
Virga pilosa	native	native	1.7	0	1	0	0	0	0
Virga strigosa	alien	naturalized	2.5	0	1	0	0	0	1
Viscum album	native	native	1	0	0	0	0	0	1
Vulpia myuros	alien	naturalized	0.8	1	1	0	0	0	0
Willemetia stipitata	native	native	0.8	1	0	0	0	0	1
Xanthium albinum	alien	naturalized	0.8	0	0	0	1	0	0
Zannichellia palustris	native	native	0.4	0	0	0	1	0	0
